# Supplementary material for: MU-LOC: A Machine-Learning Method for Predicting Mitochondrially Localized Proteins in Plants
Source: Front Plant Sci. 2018 May 23;9:634. doi: 10.3389/fpls.2018.00634 (PMC5974146; doi:10.3389/fpls.2018.00634)
Supplement: Supplementary file 1 [file Table_8.xlsx]

## Sheet: Independent_Testing_Set_1
Supplementary Table S8. List of independent testing data and their prediction scores by different methods under default parameter settings. (A) Testing results for general plant mitochondrial targeting prediction.
Protein ID	Protein Description	True Label	Prediction
			MU-LOC (DNN)		MU-LOC (SVM)		TargetP		Predotar		MitoProt II		YLOC		MitoFates		LOCALIZER
			Prediction Class	Prediction Score	Prediction Class	Prediction Score	Prediction Class	Prediction Score	Prediction Class	Prediction Score	Prediction Class	Prediction Score	Prediction Class	Prediction Score	Prediction Class	Prediction Score	Prediction Class	Prediction Score
GRMZM2G321725_P02_positive	ATP synthase subunit gamma	Mito	mito	0.986567	mito	0.855288	M	0.832	mitochondrial	0.88	Mito	0.9874	Mitochondrion	93.2	Possessing mitochondrial presequence	0.967	Mito	Y (0.995 | 1-21)
PP439_ARATH_positive	Pentatricopeptide repeat-containing protein At5g61370, mitochondrial	Mito	mito	0.976454	mito	0.513876	M	0.874	mitochondrial	0.66	Mito	0.9469	Mitochondrion	49.3	No mitochondrial presequence	0.317	Non-Mito	-
LOC_Os05g05320.1|protein_positive	Uncharacterized protein	Mito	mito	0.968171	mito	0.323268	M	0.901	mitochondrial	0.51	Mito	0.9704	Chloroplast	5.2	Possessing mitochondrial presequence	0.994	Mito	Y (0.997 | 1-21)
PGSC0003DMP400016883_positive	Unknown	Mito	mito	0.962337	mito	1.18743	M	0.844	possibly mitochondrial	0.32	Mito	0.942	Chloroplast	27	Possessing mitochondrial presequence	0.857	Non-Mito	-
PGSC0003DMP400045522_positive	Methylglutaconyl-CoA hydratase, mitochondrial precursor, putative	Mito	mito	0.959741	mito	0.946432	M	0.554	possibly mitochondrial	0.29	Mito	0.9061	Mitochondrion	96.1	No mitochondrial presequence	0.045	Non-Mito	-
PGSC0003DMP400041440_positive	cytochrome c oxidase assembly protein COX15-like	Mito	mito	0.955494	mito	0.937989	_	0.117	none	0.09	Non-Mito	0.2072	Mitochondrion	99	Possessing mitochondrial presequence	0.82	Mito	Y (0.816 | 1-90)
PGSC0003DMP400023646_positive	Pentatricopeptide repeat-containing protein	Mito	mito	0.95097	non-mito	0.143664	M	0.795	none	0.02	Non-Mito	0.4313	Cytoplasm	30.5	No mitochondrial presequence	0.013	Non-Mito	-
LOC_Os01g74520.1|protein_positive	2-methoxy-6-polyprenyl-1,4-benzoquinol methylase, mitochondrial	Mito	mito	0.950932	mito	0.89437	M	0.92	mitochondrial	0.85	Mito	0.9938	Mitochondrion	98.7	Possessing mitochondrial presequence	0.998	Mito	Y (1.0 | 1-21)
PGSC0003DMP400043903_positive	Unknown	Mito	mito	0.944699	mito	1.19481	M	0.661	mitochondrial	0.82	Mito	0.999	Chloroplast	22.6	Possessing mitochondrial presequence	0.997	Mito	Y (0.998 | 1-22)
PUS4_ORYSJ_positive	RNA pseudouridine synthase 4, mitochondrial	Mito	mito	0.938551	mito	1.35634	M	0.943	mitochondrial	0.9	Mito	0.9341	Mitochondrion	77.2	Possessing mitochondrial presequence	0.779	Mito	Y (0.982 | 1-33)
PGSC0003DMP400030700_positive	60S ribosomal protein L15	Mito	mito	0.934136	mito	0.639216	M	0.68	none	0.2	Non-Mito	0.2348	Chloroplast	15.7	No mitochondrial presequence	0.139	Non-Mito	-
PPR84_ARATH_positive	Pentatricopeptide repeat-containing protein At1g56690, mitochondrial	Mito	mito	0.933765	mito	0.294761	M	0.807	mitochondrial	0.77	Mito	0.8251	Mitochondrion	80.3	Possessing mitochondrial presequence	0.949	Mito	Y (0.996 | 1-23)
PGSC0003DMP400063240_positive	Predicted protein	Mito	mito	0.93332	mito	0.63831	M	0.486	none	0.19	Non-Mito	0.6	Chloroplast	20.3	No mitochondrial presequence	0.298	Non-Mito	-
PP290_ARATH_positive	Pentatricopeptide repeat-containing protein At3g60980, mitochondrial	Mito	mito	0.931062	mito	0.451572	M	0.613	mitochondrial	0.49	Non-Mito	0.5411	Chloroplast	34	No mitochondrial presequence	0.281	Non-Mito	-
PP413_ARATH_positive	Pentatricopeptide repeat-containing protein At5g42310, mitochondrial	Mito	mito	0.92997	mito	0.596277	M	0.85	mitochondrial	0.64	Non-Mito	0.5776	Chloroplast	0.3	No mitochondrial presequence	0.088	Mito	Y (0.795 | 1-32)
HLL_ARATH_positive	50S ribosomal protein HLL, mitochondrial	Mito	mito	0.925725	mito	0.761434	C	0.389	possibly mitochondrial	0.32	Mito	0.9207	Mitochondrion	66.4	Possessing mitochondrial presequence	0.851	Mito	Y (0.981 | 1-52)
PGSC0003DMP400000443_positive	Uncharacterized protein LOC100258561	Mito	mito	0.912645	mito	0.859471	_	0.152	plastid	0.02	Mito	0.9712	Nucleus	2	No mitochondrial presequence	0.226	Non-Mito	-
AT3G52730.1_positive	Putative ubiquinol-cytochrome c reductase subunit 9	Mito	mito	0.907943	mito	0.760503	M	0.935	none	0.03	Non-Mito	0.0711	Mitochondrion	98.8	No mitochondrial presequence	0.038	Non-Mito	-
PP411_ARATH_positive	Pentatricopeptide repeat-containing protein At5g40410, mitochondrial	Mito	mito	0.90127	mito	0.389791	M	0.746	mitochondrial	0.82	Mito	0.9534	Chloroplast	13.9	Possessing mitochondrial presequence	0.909	Mito	Y (0.99 | 1-31)
PGSC0003DMP400020504_positive	Uncharacterized protein LOC100251105	Mito	mito	0.898968	mito	0.969865	_	0.247	none	0.07	Non-Mito	0.2184	Cytoplasm	0	No mitochondrial presequence	0.041	Non-Mito	-
AT2G42210.2_positive	Outer envelope pore protein 16-3, chloroplastic/mitochondrial	Mito	mito	0.889574	mito	0.631328	_	0.065	none	0.01	Non-Mito	0.4786	Cytoplasm	0.3	No mitochondrial presequence	0.007	Non-Mito	-
M1350_ARATH_positive	Uncharacterized mitochondrial protein AtMg01350	Mito	mito	0.878703	mito	0.776022	_	0.346	none	0.01	Non-Mito	0.0483	Secreted pathway	5.9	No mitochondrial presequence	0	Non-Mito	-
PGSC0003DMP400002617_positive	Pentatricopeptide repeat-containing protein At5g39350	Mito	mito	0.874216	mito	0.361719	_	0.131	possibly mitochondrial	0.21	Non-Mito	0.2467	Chloroplast	38	No mitochondrial presequence	0.097	Non-Mito	-
AT4G16700.1_positive	Phosphatidylserine decarboxylase proenzyme 1, mitochondrial	Mito	mito	0.871926	mito	0.803832	M	0.966	possibly mitochondrial	0.47	Mito	0.9298	Mitochondrion	85.2	Possessing mitochondrial presequence	0.735	Mito	Y (0.938 | 1-34)
GRMZM2G033644_P01_positive	Dihydrolipoamide acetyltransferase component of pyruvate dehydrogenase complex	Mito	mito	0.871599	mito	0.929625	M	0.762	mitochondrial	0.83	Mito	0.9987	Mitochondrion	97.6	Possessing mitochondrial presequence	1	Mito	Y (0.999 | 1-25)
PGSC0003DMP400039279_positive	Uncharacterized protein LOC100252927	Mito	mito	0.867891	mito	0.732154	M	0.635	none	0.06	Non-Mito	0.7822	Nucleus	1.3	No mitochondrial presequence	0.061	Non-Mito	-
AT3G01130.1_positive	At3g01130	Mito	mito	0.864842	mito	0.687085	S	0.187	none	0.01	Non-Mito	0.0173	Chloroplast	2.3	No mitochondrial presequence	0	Non-Mito	-
PGSC0003DMP400018148_positive	Unnamed protein product	Mito	mito	0.859687	mito	0.830979	_	0.25	none	0.02	Non-Mito	0.6396	Cytoplasm	13.6	No mitochondrial presequence	0.007	Non-Mito	-
LOC_Os08g34130.1|protein_positive	Uncharacterized protein	Mito	mito	0.856415	mito	1.0065	M	0.955	mitochondrial	0.92	Mito	0.9952	Nucleus	8.8	Possessing mitochondrial presequence	0.988	Mito	Y (1.0 | 1-21)
YMF14_MARPO_positive	Uncharacterized mitochondrial protein ymf14	Mito	mito	0.848285	mito	0.330655	S	0.066	none	0.08	Non-Mito	0.7426	Secreted pathway	25.1	No mitochondrial presequence	0.035	Non-Mito	-
LOC_Os05g30030.1|protein_positive	Uncharacterized protein	Mito	mito	0.840825	mito	0.426519	M	0.67	possibly plastid	0.17	Mito	0.9332	Secreted pathway	9.9	Possessing mitochondrial presequence	0.962	Non-Mito	-
AT1G74240.1_positive	Mitochondrial substrate carrier family protein	Mito	mito	0.830078	mito	0.75866	_	0.12	none	0.01	Non-Mito	0.5118	Mitochondrion	79.5	No mitochondrial presequence	0	Non-Mito	-
PGSC0003DMP400042301_positive	B12D protein	Mito	mito	0.820615	mito	0.506707	S	0.293	possibly ER	0.01	Non-Mito	0.2037	Mitochondrion	49.1	No mitochondrial presequence	0.011	Non-Mito	-
AT5G37510.2_positive	NADH dehydrogenase [ubiquinone] iron-sulfur protein 1, mitochondrial	Mito	mito	0.813735	mito	0.90575	M	0.717	mitochondrial	0.66	Mito	0.989	Mitochondrion	97.3	Possessing mitochondrial presequence	0.984	Mito	Y (0.994 | 1-29)
PGSC0003DMP400062345_positive	Pentatricopeptide repeat-containing protein, putative	Mito	mito	0.812866	mito	0.268487	C	0.083	possibly mitochondrial	0.38	Non-Mito	0.7487	Chloroplast	20.1	No mitochondrial presequence	0.004	Non-Mito	-
PGSC0003DMP400023401_positive	Kinesin light chain	Mito	mito	0.808887	non-mito	0.211338	_	0.079	none	0.01	Non-Mito	0.2686	Cytoplasm	0	No mitochondrial presequence	0	Non-Mito	-
LOC_Os01g55770.1|protein_positive	Uncharacterized protein	Mito	mito	0.804573	mito	1.02467	C	0.112	plastid	0.06	Mito	0.8841	Chloroplast	8.2	No mitochondrial presequence	0.158	Non-Mito	-
PP125_ARATH_positive	Pentatricopeptide repeat-containing protein At1g74900, mitochondrial	Mito	mito	0.803583	mito	0.487808	C	0.133	mitochondrial	0.76	Mito	0.818	Mitochondrion	57.9	Possessing mitochondrial presequence	0.761	Non-Mito	-
M010_ARATH_positive	Uncharacterized mitochondrial protein AtMg00010	Mito	mito	0.801863	mito	0.549381	M	0.6	plastid	0.05	Non-Mito	0.2116	Chloroplast	9.7	No mitochondrial presequence	0.02	Non-Mito	-
AT3G15640.1_positive	Cytochrome c oxidase subunit 5b-1, mitochondrial	Mito	mito	0.79133	mito	0.6897	M	0.683	possibly mitochondrial	0.42	Mito	0.9723	Mitochondrion	91.5	Possessing mitochondrial presequence	0.996	Mito	Y (0.982 | 1-50)
STmpRH_12_positive	Cytochrome oxidase subunit 1	Mito	mito	0.780378	mito	0.301569	M	0.869	none	0	Non-Mito	0	Mitochondrion	97.5	No mitochondrial presequence	0.039	Mito	Y (0.734 | 1-21)
PGSC0003DMP400001746_positive	Glutaredoxin-like protein YDR286C	Mito	mito	0.779962	mito	0.599985	C	0.389	plastid	0.27	Mito	0.8171	Chloroplast	0.2	No mitochondrial presequence	0.025	Non-Mito	-
LOC_Os01g34620.1|protein_positive	Monothiol glutaredoxin-S4, mitochondrial	Mito	mito	0.761213	mito	1.02581	M	0.718	mitochondrial	0.85	Mito	0.9867	Chloroplast	34.6	Possessing mitochondrial presequence	0.996	Mito	Y (0.999 | 1-21)
FTSH8_ORYSJ_positive	ATP-dependent zinc metalloprotease FTSH 8, mitochondrial	Mito	mito	0.745141	mito	0.982098	M	0.889	mitochondrial	0.56	Mito	0.9691	Chloroplast	43.7	Possessing mitochondrial presequence	0.993	Mito	Y (0.999 | 1-21)
NDUS2_PROWI_positive	NADH-ubiquinone oxidoreductase 49 kDa subunit	Mito	mito	0.740012	non-mito	0.204626	_	0.09	none	0.01	Non-Mito	0.3238	Mitochondrion	97.2	No mitochondrial presequence	0	Non-Mito	-
PGSC0003DMP400003147_positive	40S ribosomal protein S23, putative	Mito	mito	0.729744	non-mito	0.115857	M	0.662	mitochondrial	0.67	Non-Mito	0.1673	Mitochondrion	95.2	No mitochondrial presequence	0.023	Mito	Y (0.956 | 1-24)
PGSC0003DMP400006029_positive	60S ribosomal protein L12	Mito	mito	0.729484	non-mito	0.201255	_	0.054	none	0.01	Non-Mito	0.0399	Cytoplasm	0	No mitochondrial presequence	0	Non-Mito	-
AT1G14610.1_positive	Valine--tRNA ligase, mitochondrial 1	Mito	mito	0.723864	mito	0.226748	M	0.84	mitochondrial	0.88	Mito	0.9927	Nucleus	4.4	Possessing mitochondrial presequence	0.94	Mito	Y (0.996 | 1-27)
AT5G41970.1_positive	Metal-dependent protein hydrolase	Mito	mito	0.723107	mito	0.58441	M	0.637	mitochondrial	0.64	Non-Mito	0.6521	Chloroplast	6.4	Possessing mitochondrial presequence	0.917	Mito	Y (0.987 | 1-21)
AT5G06440.1_positive	Putative uncharacterized protein At5g06440	Mito	mito	0.702866	mito	0.353675	_	0.069	none	0.01	Non-Mito	0.0493	Cytoplasm	0	No mitochondrial presequence	0.004	Non-Mito	-
AT5G24650.1_positive	AT5g24650/K18P6_19	Mito	mito	0.693872	mito	0.246429	_	0.122	none	0.01	Non-Mito	0.0269	Nucleus	0.6	No mitochondrial presequence	0	Non-Mito	-
PGSC0003DMP400037440_positive	Ted2	Mito	mito	0.691198	non-mito	0.188019	_	0.072	none	0.01	Non-Mito	0.0258	Cytoplasm	0	No mitochondrial presequence	0	Non-Mito	-
PGSC0003DMP400012882_positive	Pentatricopeptide repeat-containing protein At4g18975, chloroplastic-like isoform 1	Mito	mito	0.683555	mito	0.678215	M	0.835	mitochondrial	0.87	Mito	0.9936	Chloroplast	30.7	Possessing mitochondrial presequence	0.947	Mito	Y (0.997 | 1-22)
NDUB2_ARATH_positive	NADH dehydrogenase [ubiquinone] 1 beta subcomplex subunit 2	Mito	mito	0.650557	mito	0.370597	_	0.409	none	0.01	Non-Mito	0.0533	Chloroplast	0.4	No mitochondrial presequence	0.02	Non-Mito	-
PGSC0003DMP400007455_positive	GTP binding protein, putative	Mito	mito	0.649727	non-mito	0.219619	_	0.151	none	0.19	Non-Mito	0.1454	Nucleus	0.2	No mitochondrial presequence	0.013	Non-Mito	-
AT3G10690.1_positive	DNA gyrase subunit A, chloroplastic/mitochondrial	Mito	mito	0.64952	mito	0.735454	C	0.143	plastid	0.01	Mito	0.9927	Chloroplast	0	No mitochondrial presequence	0.082	Non-Mito	-
PGSC0003DMP400026375_positive	Uncharacterized protein LOC100852985	Mito	mito	0.646023	mito	0.589419	_	0.199	none	0.02	Non-Mito	0.1256	Nucleus	0	No mitochondrial presequence	0.003	Non-Mito	-
LOC_Os03g20860.1|protein_positive	Uncharacterized protein	Mito	mito	0.644721	mito	0.626033	_	0.135	none	0.01	Non-Mito	0.0622	Nucleus	0	No mitochondrial presequence	0	Non-Mito	-
PGSC0003DMP400036372_positive	NA	Mito	mito	0.621887	mito	0.327335	S	0.049	ER	0.01	Non-Mito	0.0925	Chloroplast	16.1	No mitochondrial presequence	0	Non-Mito	-
PPR40_ARATH_positive	Pentatricopeptide repeat-containing protein At1g13040, mitochondrial	Mito	mito	0.607602	non-mito	0.118931	M	0.785	mitochondrial	0.62	Mito	0.9687	Mitochondrion	58.2	No mitochondrial presequence	0.275	Mito	Y (0.99 | 1-21)
PGSC0003DMP400030057_positive	Nucleolar GTP-binding protein 1-like	Mito	non-mito	0.565825	non-mito	0.116741	M	0.776	none	0.02	Non-Mito	0.7368	Chloroplast	0.6	No mitochondrial presequence	0.17	Non-Mito	-
PGSC0003DMP400047924_positive	Predicted protein	Mito	non-mito	0.563005	non-mito	0.0684497	M	0.74	possibly mitochondrial	0.32	Non-Mito	0.6212	Chloroplast	16.4	No mitochondrial presequence	0.173	Non-Mito	-
NUD12_ARATH_positive	Nudix hydrolase 12, mitochondrial	Mito	non-mito	0.549074	mito	0.315187	M	0.784	none	0.02	Non-Mito	0.4447	Nucleus	0.5	No mitochondrial presequence	0.023	Non-Mito	-
PGSC0003DMP400032267_positive	Fad NAD binding oxidoreductases, putative	Mito	non-mito	0.521632	mito	0.343148	_	0.248	possibly plastid	0.01	Non-Mito	0.1524	Mitochondrion	39.6	No mitochondrial presequence	0.007	Non-Mito	-
PGSC0003DMP400043081_positive	NA	Mito	non-mito	0.518884	non-mito	-0.160771	S	0.127	ER	0.04	Non-Mito	0.2009	Secreted pathway	0.4	No mitochondrial presequence	0	Non-Mito	-
PGSC0003DMP400050552_positive	Hypothetical protein OsI_13062	Mito	non-mito	0.514124	mito	0.411507	C	0.647	possibly mitochondrial	0.24	Mito	0.9945	Mitochondrion	89.8	No mitochondrial presequence	0.009	Non-Mito	-
SODM_CHLRE_positive	Superoxide dismutase [Mn], mitochondrial	Mito	non-mito	0.508565	non-mito	0.209974	_	0.162	none	0.01	Non-Mito	0.0141	Cytoplasm	1.4	No mitochondrial presequence	0	Non-Mito	-
AT2G15680.1_positive	Calmodulin-like protein 1	Mito	non-mito	0.50116	non-mito	0.126437	C	0.17	possibly plastid	0.14	Mito	0.8978	Cytoplasm	1.2	No mitochondrial presequence	0.313	Non-Mito	-
PGSC0003DMP400000672_positive	Graves disease carrier protein-like	Mito	non-mito	0.481418	non-mito	-0.0192083	_	0.168	none	0.01	Non-Mito	0.1104	Mitochondrion	68.9	No mitochondrial presequence	0	Non-Mito	-
PGSC0003DMP400026103_positive	Uncharacterized protein LOC100527306	Mito	non-mito	0.467938	non-mito	0.0643515	S	0.018	possibly ER	0.02	Non-Mito	0.6166	Secreted pathway	0.4	No mitochondrial presequence	0.049	Non-Mito	-
PGSC0003DMP400012975_positive	Haloacid dehalogenase-like hydrolase domain-containing-like isoform 2	Mito	non-mito	0.467267	non-mito	0.0323672	_	0.082	none	0.01	Non-Mito	0.0273	Cytoplasm	0.1	No mitochondrial presequence	0.041	Non-Mito	-
PURU2_ARATH_positive	Formyltetrahydrofolate deformylase 2, mitochondrial	Mito	non-mito	0.46257	non-mito	-0.0536216	M	0.627	mitochondrial	0.9	Mito	0.9943	Chloroplast	0.7	Possessing mitochondrial presequence	0.69	Mito	Y (0.989 | 1-21)
LOC_Os02g56020.1|protein_positive	Os02g0804300 protein	Mito	non-mito	0.448553	non-mito	0.0481507	_	0.162	none	0.01	Non-Mito	0.029	Nucleus	0.1	No mitochondrial presequence	0.007	Non-Mito	-
KDTA_ARATH_positive	Probable 3-deoxy-D-manno-octulosonic acid transferase, mitochondrial	Mito	non-mito	0.441811	non-mito	-0.0160988	M	0.941	possibly ER	0.32	Mito	0.9589	Chloroplast	27.6	No mitochondrial presequence	0.35	Mito	Y (0.983 | 1-33)
PGSC0003DMP400045300_positive	Uncharacterized protein LOC100245962	Mito	non-mito	0.436928	non-mito	-0.113189	_	0.078	none	0.03	Non-Mito	0.2467	Cytoplasm	0	No mitochondrial presequence	0	Non-Mito	-
PGSC0003DMP400037030_positive	Acyl-carrier-protein S-malonyltransferase	Mito	non-mito	0.430333	non-mito	-0.0522959	C	0.185	plastid	0.05	Mito	0.9275	Chloroplast	7.6	No mitochondrial presequence	0.006	Non-Mito	-
PGSC0003DMP400056363_positive	50S ribosomal protein L22, chloroplastic	Mito	non-mito	0.421714	non-mito	0.0752693	M	0.58	none	0.01	Non-Mito	0.2803	Chloroplast	28.9	Possessing mitochondrial presequence	0.408	Non-Mito	-
CCMB_MARPO_positive	Putative cytochrome c biogenesis ccmB-like mitochondrial protein	Mito	non-mito	0.412919	mito	0.440351	_	0.369	none	0.01	Non-Mito	0.3097	Mitochondrion	99.7	No mitochondrial presequence	0.011	Non-Mito	-
M1210_ARATH_positive	Uncharacterized mitochondrial protein AtMg01210	Mito	non-mito	0.405163	non-mito	0.0522558	_	0.037	none	0.01	Non-Mito	0.2238	Secreted pathway	0.1	No mitochondrial presequence	0	Non-Mito	-
PGSC0003DMP400019062_positive	Uncharacterized protein	Mito	non-mito	0.37467	non-mito	0.0661056	S	0.124	ER	0.02	Non-Mito	0.0468	Secreted pathway	0	No mitochondrial presequence	0.007	Non-Mito	-
AT2G45250.1_positive	Integral membrane protein hemolysin-III like protein	Mito	non-mito	0.369711	non-mito	-0.174004	C	0.088	none	0.01	Non-Mito	0.08	Nucleus	0	No mitochondrial presequence	0	Non-Mito	-
AT2G24915.1_positive	unknown protein	Mito	non-mito	0.343282	non-mito	-0.0222249	_	0.109	none	0.01	Non-Mito	0.0183	Cytoplasm	0	No mitochondrial presequence	0	Non-Mito	-
AT1G61570.1_positive	Mitochondrial import inner membrane translocase subunit TIM13	Mito	non-mito	0.335327	mito	0.326979	_	0.059	none	0.01	Non-Mito	0.0055	Cytoplasm	4.8	No mitochondrial presequence	0	Non-Mito	-
LOC_Os08g44860.1|protein_positive	Puromycin-sensitive aminopeptidase	Mito	non-mito	0.332067	non-mito	-0.0487491	M	0.511	possibly mitochondrial	0.35	Mito	0.9049	Chloroplast	2.8	No mitochondrial presequence	0.122	Mito	Y (0.951 | 1-33)
PGSC0003DMP400041105_positive	Conserved hypothetical protein	Mito	non-mito	0.302509	non-mito	-0.246044	C	0.179	plastid	0.15	Non-Mito	0.7927	Chloroplast	0.5	No mitochondrial presequence	0.007	Non-Mito	-
AT4G32610.1_positive	Copper ion binding protein	Mito	non-mito	0.287488	non-mito	-0.420444	_	0.189	none	0.01	Non-Mito	0.0043	Nucleus	0	No mitochondrial presequence	0	Non-Mito	-
PGSC0003DMP400039063_positive	Putative COX1/OXI3 intron 2 protein-like	Mito	non-mito	0.270586	non-mito	-0.177812	M	0.549	mitochondrial	0.65	Non-Mito	0.7803	Chloroplast	2.2	No mitochondrial presequence	0.226	Mito	Y (0.995 | 1-29)
AT1G05270.1_positive	Putative uncharacterized protein At1g05270	Mito	non-mito	0.227279	non-mito	-0.0923351	_	0.073	none	0.01	Non-Mito	0.0014	Nucleus	0	No mitochondrial presequence	0	Non-Mito	-
RT03_MARPO_positive	Ribosomal protein S3, mitochondrial	Mito	non-mito	0.21151	non-mito	-0.121751	_	0.447	none	0.06	Non-Mito	0.7078	Mitochondrion	87.3	No mitochondrial presequence	0.046	Non-Mito	-
PGSC0003DMP400026642_positive	Deoxycytidylate deaminase	Mito	non-mito	0.198316	non-mito	-0.607869	S	0.142	possibly plastid	0.01	Non-Mito	0.596	Chloroplast	30.5	No mitochondrial presequence	0.314	Non-Mito	-
PGSC0003DMP400020306_positive	Structural constituent of ribosome, putative	Mito	non-mito	0.188677	non-mito	-0.0355722	_	0.412	none	0.08	Non-Mito	0.7684	Mitochondrion	75.4	No mitochondrial presequence	0.378	Non-Mito	-
PGSC0003DMP400024811_positive	Protein bem46-like	Mito	non-mito	0.172918	non-mito	-0.466726	_	0.13	none	0.01	Non-Mito	0.0543	Cytoplasm	0	No mitochondrial presequence	0	Non-Mito	-
DPOM_MAIZE_positive	DNA polymerase	Mito	non-mito	0.159462	non-mito	-0.769272	M	0.829	none	0.04	Non-Mito	0.1103	Nucleus	0.2	No mitochondrial presequence	0.019	Non-Mito	-
PGSC0003DMP400066232_positive	NA	Mito	non-mito	0.130461	non-mito	-0.461493	C	0.247	none	0.01	Non-Mito	0.0385	Nucleus	0	No mitochondrial presequence	0	Non-Mito	-
YMF19_HELAN_positive	Putative ATP synthase protein YMF19	Mito	non-mito	0.116991	non-mito	-0.0779859	S	0.027	ER	0.01	Non-Mito	0.0566	Mitochondrion	89.5	No mitochondrial presequence	0.015	Non-Mito	-
YMF02_MARPO_positive	Uncharacterized mitochondrial protein ymf2	Mito	non-mito	0.101791	non-mito	-0.336323	S	0.048	possibly ER	0.01	Non-Mito	0.0593	Mitochondrion	98.2	No mitochondrial presequence	0.009	Non-Mito	-
LOC_Os11g03050.1|protein_positive	Phosphoethanolamine cytidylyltransferase, putative, expressed	Mito	non-mito	0.0982777	non-mito	-0.27973	S	0.044	possibly ER	0.01	Non-Mito	0.6434	Chloroplast	0.6	No mitochondrial presequence	0.004	Non-Mito	-
NU6M_CHLRE_positive	NADH-ubiquinone oxidoreductase chain 6	Mito	non-mito	0.0895684	non-mito	-0.208997	S	0.023	ER	0.01	Non-Mito	0.0361	Secreted pathway	35.6	No mitochondrial presequence	0	Non-Mito	-
LOC_Os09g03140.1|protein_positive	Os09g0119600 protein	Mito	non-mito	0.073869	non-mito	0.0316324	_	0.06	none	0.01	Non-Mito	0.0081	Chloroplast	1.4	No mitochondrial presequence	0	Non-Mito	-
PGSC0003DMP400054118_positive	Nam-like protein 9	Mito	non-mito	0.0714271	non-mito	-0.0537954	_	0.544	none	0.01	Non-Mito	0.0239	Nucleus	1.8	No mitochondrial presequence	0.03	Non-Mito	-
SYSC_ARATH_negative	Serine--tRNA ligase, cytoplasmic (EC 6.1.1.11) (Seryl-tRNA synthetase) (SerRS) (Seryl-tRNA(Ser/Sec) synthetase)	Non-Mito	mito	0.907092	non-mito	0.185234	_	0.217	none	0.01	Non-Mito	0.0534	Nucleus	1.5	No mitochondrial presequence	0.006	Non-Mito	-
NIPA9_ARATH_negative	Probable magnesium transporter NIPA9	Non-Mito	mito	0.885591	mito	0.544298	_	0.107	none	0.01	Non-Mito	0.2641	Chloroplast	18.1	No mitochondrial presequence	0.146	Non-Mito	-
HEAT1_ARATH_negative	Uncharacterized protein At3g06530	Non-Mito	mito	0.842192	mito	1.15503	S	0.088	none	0.01	Non-Mito	0.2405	Nucleus	0	No mitochondrial presequence	0.046	Non-Mito	-
KITHB_ARATH_negative	Thymidine kinase b (AtTK1b) (EC 2.7.1.21)	Non-Mito	mito	0.834326	mito	0.530225	C	0.066	none	0.18	Mito	0.9293	Chloroplast	3.1	No mitochondrial presequence	0.028	Mito	Y (0.948 | 1-37)
PP431_ARATH_negative	Pentatricopeptide repeat-containing protein At5g55740, chloroplastic (Protein CHLORORESPIRATORY REDUCTION 21)	Non-Mito	mito	0.769503	mito	0.241623	C	0.104	plastid	0.01	Non-Mito	0.2706	Chloroplast	0.8	No mitochondrial presequence	0.014	Non-Mito	-
CCB2_ARATH_negative	Protein COFACTOR ASSEMBLY OF COMPLEX C SUBUNIT B CCB2, chloroplastic (Protein HIGH CHLOROPHYLL FLUORESCENCE 208)	Non-Mito	mito	0.765104	mito	0.243146	C	0.268	possibly plastid	0.01	Mito	0.9546	Chloroplast	2.8	No mitochondrial presequence	0.029	Non-Mito	-
GSTU9_ARATH_negative	Glutathione S-transferase U9 (AtGSTU9) (EC 2.5.1.18) (GST class-tau member 9) (Glutathione S-transferase 14)	Non-Mito	mito	0.717425	non-mito	0.160363	_	0.141	none	0.01	Non-Mito	0.0651	Cytoplasm	0	No mitochondrial presequence	0	Non-Mito	-
VA0E1_ARATH_negative	V-type proton ATPase subunit e1 (V-ATPase subunit e1) (Vacuolar H(+)-ATPase subunit e isoform 1) (Vacuolar proton pump subunit e1)	Non-Mito	mito	0.709429	mito	0.370718	S	0.023	ER	0.01	Non-Mito	0.636	Secreted pathway	0	No mitochondrial presequence	0.01	Non-Mito	-
PTI6_SOLLC_negative	Pathogenesis-related genes transcriptional activator PTI6 (PTO-interacting protein 6)	Non-Mito	mito	0.6497	mito	0.372148	_	0.093	none	0.01	Non-Mito	0.0577	Nucleus	0	No mitochondrial presequence	0.004	Non-Mito	-
RAD50_ARATH_negative	DNA repair protein RAD50 (AtRAD50) (EC 3.6.-.-)	Non-Mito	mito	0.609965	non-mito	0.136002	_	0.089	none	0.01	Non-Mito	0.0282	Chloroplast	5	No mitochondrial presequence	0.01	Non-Mito	-
ICLN_ARATH_negative	Chloride conductance regulatory protein ICln (I(Cln)) (Chloride ion current inducer protein) (ClCI)	Non-Mito	mito	0.607213	mito	0.317049	_	0.148	none	0.01	Non-Mito	0.068	Nucleus	0	No mitochondrial presequence	0	Non-Mito	-
Y1015_ARATH_negative	Uncharacterized protein At1g01500	Non-Mito	mito	0.602645	non-mito	0.132543	_	0.021	none	0.03	Non-Mito	0.0097	Cytoplasm	1.3	No mitochondrial presequence	0	Non-Mito	-
CEMA_CHLRE_negative	Chloroplast envelope membrane protein	Non-Mito	non-mito	0.583441	non-mito	0.176811	C	0.34	possibly mitochondrial	0.42	Mito	0.8919	Chloroplast	2.4	No mitochondrial presequence	0.236	Non-Mito	-
YCF15_HELAN_negative	Putative uncharacterized protein ycf15	Non-Mito	non-mito	0.521186	non-mito	0.135177	S	0.358	none	0.01	Non-Mito	0.0038	Chloroplast	22.5	No mitochondrial presequence	0	Non-Mito	-
BOB1_ARATH_negative	Protein BOBBER 1	Non-Mito	non-mito	0.515325	mito	0.521876	_	0.095	none	0.01	Non-Mito	0.1243	Nucleus	0	No mitochondrial presequence	0.003	Non-Mito	-
SPR1_ARATH_negative	Protein SPIRAL1 (Protein NAP16kDa)	Non-Mito	non-mito	0.50879	mito	0.440463	_	0.175	none	0.01	Non-Mito	0.0382	Secreted pathway	0.2	No mitochondrial presequence	0	Non-Mito	-
RR20_ARATH_negative	30S ribosomal protein S20, chloroplastic	Non-Mito	non-mito	0.476575	non-mito	0.134178	C	0.009	plastid	0.01	Mito	0.8794	Chloroplast	0.9	No mitochondrial presequence	0.025	Non-Mito	-
DYL3_CHLRE_negative	Dynein 18 kDa light chain, flagellar outer arm	Non-Mito	non-mito	0.442377	non-mito	0.0714762	_	0.068	none	0.01	Non-Mito	0.036	Cytoplasm	0	No mitochondrial presequence	0	Non-Mito	-
AB10I_ARATH_negative	ABC transporter I family member 10, chloroplastic (ABC transporter ABCI.10) (AtABCI10) (Non-intrinsic ABC protein 13) (Protein EMBRYO DEFECTIVE 2751)	Non-Mito	non-mito	0.43304	non-mito	0.155518	C	0.367	none	0.07	Non-Mito	0.2747	Chloroplast	26.9	No mitochondrial presequence	0.038	Non-Mito	-
GTOMC_ORYSJ_negative	Probable tocopherol O-methyltransferase, chloroplastic (EC 2.1.1.95) (Gamma-tocopherol methyltransferase) (Vitamin E pathway gene 4 protein)	Non-Mito	non-mito	0.428208	non-mito	-0.0228358	C	0.191	plastid	0.03	Mito	0.9931	Chloroplast	0	No mitochondrial presequence	0.112	Non-Mito	-
CAP12_ARATH_negative	Putative clathrin assembly protein At1g68110	Non-Mito	non-mito	0.419712	non-mito	0.148989	M	0.8	mitochondrial	0.52	Mito	0.8305	Chloroplast	43.5	Possessing mitochondrial presequence	0.92	Mito	Y (0.992 | 1-31)
MOM1_ARATH_negative	Helicase protein MOM1 (EC 3.6.4.-) (Protein MAINTENANCE OF METHYLATION) (Protein MORPHEUS MOLECULE 1)	Non-Mito	non-mito	0.404472	non-mito	-0.39062	_	0.078	none	0.06	Non-Mito	0.0223	Mitochondrion	52.8	No mitochondrial presequence	0.018	Non-Mito	-
FES1_ARATH_negative	Protein FRIGIDA-ESSENTIAL 1 (Zinc finger CCCH domain-containing protein 27) (AtC3H27)	Non-Mito	non-mito	0.397587	mito	0.30442	_	0.091	none	0.01	Non-Mito	0.0081	Nucleus	0	No mitochondrial presequence	0	Non-Mito	-
OEP37_ARATH_negative	Outer envelope pore protein 37, chloroplastic (Chloroplastic outer envelope pore protein of 37 kDa) (AtOEP37)	Non-Mito	non-mito	0.395597	non-mito	0.15062	C	0.049	none	0.01	Non-Mito	0.1076	Chloroplast	0.5	No mitochondrial presequence	0	Non-Mito	-
FLP1_ORYSJ_negative	Flowering-promoting factor 1-like protein 1 (FPF1-like protein 1) (Protein ROOT ARCHITECTURE ASSOCIATED 1) (OsRAA1)	Non-Mito	non-mito	0.394451	non-mito	0.128494	_	0.404	none	0.14	Non-Mito	0.716	Chloroplast	11.3	No mitochondrial presequence	0.015	Non-Mito	-
FB76_ARATH_negative	F-box protein At1g67340	Non-Mito	non-mito	0.374551	non-mito	-0.182089	M	0.716	possibly mitochondrial	0.28	Non-Mito	0.7401	Nucleus	7.5	Possessing mitochondrial presequence	0.462	Non-Mito	-
TFB2_ARATH_negative	RNA polymerase II transcription factor B subunit 2 (General transcription and DNA repair factor IIH subunit TFB2) (AtTFB2) (TFIIH subunit TFB2)	Non-Mito	non-mito	0.363084	non-mito	-0.00917956	S	0.043	none	0.01	Non-Mito	0.621	Chloroplast	3.9	No mitochondrial presequence	0.03	Non-Mito	-
Y1341_ORYSJ_negative	B3 domain-containing protein Os01g0234100	Non-Mito	non-mito	0.362334	non-mito	-0.0220092	_	0.109	none	0.04	Non-Mito	0.0511	Nucleus	0	No mitochondrial presequence	0	Non-Mito	-
RGF9_ARATH_negative	Root meristem growth factor 9 (AtRGF9)	Non-Mito	non-mito	0.350894	non-mito	0.0232729	S	0.104	ER	0.09	Non-Mito	0.4665	Mitochondrion	42.8	No mitochondrial presequence	0.011	Mito	Y (0.994 | 1-31)
PNP1_ARATH_negative	Polyribonucleotide nucleotidyltransferase 1, chloroplastic (AtcpPNPase) (EC 2.7.7.8) (Polynucleotide phosphorylase 1) (PNPase 1) (Protein PIGMENT DEFECTIVE 326) (Protein RESISTANT TO INHIBITION WITH FSM 10)	Non-Mito	non-mito	0.350146	non-mito	0.053432	C	0.168	none	0.01	Mito	0.9448	Chloroplast	0	No mitochondrial presequence	0.042	Non-Mito	-
NU2C1_COFAR_negative	NAD(P)H-quinone oxidoreductase subunit 2 A, chloroplastic (EC 1.6.5.-) (NAD(P)H dehydrogenase, subunit 2 A) (NADH-plastoquinone oxidoreductase subunit 2 A)	Non-Mito	non-mito	0.346692	non-mito	-0.0668902	_	0.034	none	0.01	Non-Mito	0.1274	Cytoplasm	0.6	No mitochondrial presequence	0.03	Non-Mito	-
HDT1_ARATH_negative	Histone deacetylase HDT1 (HD-tuins protein 1) (Histone deacetylase 2a)	Non-Mito	non-mito	0.345746	mito	0.33252	_	0.056	none	0.01	Non-Mito	0.0182	Nucleus	0	No mitochondrial presequence	0	Non-Mito	-
ADCS_ARATH_negative	Aminodeoxychorismate synthase, chloroplastic (ADC synthase) (EC 2.6.1.85) (P-aminobenzoic acid synthase) (PABA synthase) (Para-aminobenzoate synthase) (Protein EMBRYO DEFFECTIVE 1997)	Non-Mito	non-mito	0.336833	non-mito	-0.113186	C	0.016	none	0.01	Non-Mito	0.0203	Chloroplast	0	No mitochondrial presequence	0.008	Non-Mito	-
NAR22_ORYSJ_negative	Probable high-affinity nitrate transporter-activating protein 2.2 (OsNAR2.2)	Non-Mito	non-mito	0.324961	non-mito	-0.279775	S	0.353	ER	0.05	Mito	0.8802	Chloroplast	13.9	No mitochondrial presequence	0.004	Mito	Y (0.962 | 1-21)
TIO_ARATH_negative	Serine/threonine-protein kinase TIO (EC 2.7.11.1) (Fused homolog) (AtFUSED) (Protein TWO-IN-ONE) (AtTIO)	Non-Mito	non-mito	0.323389	non-mito	0.114952	_	0.168	none	0.01	Non-Mito	0.0048	Cytoplasm	0	No mitochondrial presequence	0	Non-Mito	-
HKT4_ORYSJ_negative	Cation transporter HKT4 (OsHKT4)	Non-Mito	non-mito	0.319524	non-mito	-0.412698	_	0.084	none	0.02	Non-Mito	0.1184	Chloroplast	6.1	No mitochondrial presequence	0.013	Non-Mito	-
IMPA4_ARATH_negative	Importin subunit alpha-4 (IMPa-4)	Non-Mito	non-mito	0.2891	non-mito	-0.348466	_	0.411	none	0.05	Non-Mito	0.5721	Nucleus	0.1	No mitochondrial presequence	0	Non-Mito	-
DDB1_SOLCE_negative	DNA damage-binding protein 1 (UV-damaged DNA-binding protein 1)	Non-Mito	non-mito	0.271516	non-mito	-0.0175331	_	0.17	none	0.06	Non-Mito	0.0961	Cytoplasm	0.5	No mitochondrial presequence	0	Non-Mito	-
BKI1_ARATH_negative	BRI1 kinase inhibitor 1	Non-Mito	non-mito	0.267879	non-mito	-0.422893	C	0.028	none	0.01	Non-Mito	0.0571	Nucleus	0.9	No mitochondrial presequence	0	Non-Mito	-
NRPC2_ARATH_negative	DNA-directed RNA polymerase III subunit 2 (DNA-directed RNA polymerase III subunit RPC2) (DNA polymerase I subunit C2) (EC 2.7.7.6) (Nuclear RNA polymerase C2)	Non-Mito	non-mito	0.261921	non-mito	0.195471	_	0.101	none	0.01	Non-Mito	0.0034	Nucleus	0	No mitochondrial presequence	0	Non-Mito	-
CRTI_SOLLC_negative	Phytoene dehydrogenase, chloroplastic/chromoplastic (EC 1.3.99.-) (Phytoene desaturase)	Non-Mito	non-mito	0.255653	non-mito	-0.347197	C	0.389	plastid	0.23	Non-Mito	0.3038	Chloroplast	0	No mitochondrial presequence	0.012	Non-Mito	-
PSAL_ARATH_negative	Photosystem I reaction center subunit XI, chloroplastic (PSI-L) (PSI subunit V)	Non-Mito	non-mito	0.251887	non-mito	-0.826035	C	0.175	plastid	0.02	Mito	0.9685	Chloroplast	0	No mitochondrial presequence	0.177	Mito	Y (0.942 | 1-26)
DEF12_ARATH_negative	Putative defensin-like protein 12	Non-Mito	non-mito	0.213802	non-mito	-0.139882	S	0.014	ER	0.01	Non-Mito	0.0044	Secreted pathway	0	No mitochondrial presequence	0	Non-Mito	-
PSAG_CHLRE_negative	Photosystem I reaction center subunit V, chloroplastic (Light-harvesting complex I 10 kDa protein) (P35 protein) (PSI-G)	Non-Mito	non-mito	0.20344	non-mito	-0.829071	M	0.763	mitochondrial	0.53	Mito	0.9996	Chloroplast	3.8	Possessing mitochondrial presequence	0.836	Mito	Y (0.99 | 1-21)
PMTT_ARATH_negative	Probable pectin methyltransferase QUA2 (EC 2.1.1.-) (Protein OVERSENSITIVE TO SUGAR 1) (Protein QUASIMODO 2) (Protein TUMOROUS SHOOT DEVELOPMENT 2)	Non-Mito	non-mito	0.197056	non-mito	-0.584513	_	0.252	none	0.01	Non-Mito	0.0072	Chloroplast	3.3	No mitochondrial presequence	0	Non-Mito	-
PER48_ARATH_negative	Putative Peroxidase 48 (Atperox P48) (EC 1.11.1.7)	Non-Mito	non-mito	0.190896	non-mito	-0.420855	S	0.064	possibly ER	0.08	Non-Mito	0.0223	Secreted pathway	0	No mitochondrial presequence	0	Non-Mito	-
MOC2B_ARATH_negative	Molybdopterin synthase catalytic subunit (EC 2.8.1.12) (Molybdenum cofactor synthesis protein 2 large subunit) (Molybdenum cofactor synthesis protein 2B) (MOCS2B)	Non-Mito	non-mito	0.184441	non-mito	-0.0422823	_	0.061	none	0.01	Non-Mito	0.0608	Cytoplasm	0	No mitochondrial presequence	0	Non-Mito	-
PHE1_ARATH_negative	MADS-box transcription factor PHERES 1 (Agamous-like MADS-box protein AGL37)	Non-Mito	non-mito	0.179645	non-mito	-0.0187892	_	0.27	none	0.11	Non-Mito	0.3857	Nucleus	0	No mitochondrial presequence	0.013	Non-Mito	-
CP26B_ARATH_negative	Peptidyl-prolyl cis-trans isomerase CYP26-2, chloroplastic (PPIase CYP26-2) (EC 5.2.1.8) (Cyclophilin of 26 kDa 2) (Cyclophilin-26-2)	Non-Mito	non-mito	0.175515	non-mito	-0.58459	C	0.09	none	0.08	Non-Mito	0.7222	Chloroplast	6.1	No mitochondrial presequence	0.13	Non-Mito	-
APRR5_ARATH_negative	Two-component response regulator-like APRR5 (Pseudo-response regulator 5)	Non-Mito	non-mito	0.175047	non-mito	-0.772212	_	0.046	none	0.01	Non-Mito	0.0454	Nucleus	0	No mitochondrial presequence	0	Non-Mito	-
SPL19_ORYSJ_negative	Putative squamosa promoter-binding-like protein 19	Non-Mito	non-mito	0.170925	non-mito	-1.06986	S	0.01	possibly plastid	0.02	Non-Mito	0.0374	Nucleus	0	No mitochondrial presequence	0.007	Non-Mito	-
TBL22_ARATH_negative	Protein ALTERED XYLOGLUCAN 4-like (Protein trichome birefringence-like 22)	Non-Mito	non-mito	0.166757	non-mito	-0.580715	_	0.121	none	0.02	Non-Mito	0.4	Cytoplasm	11.3	No mitochondrial presequence	0.006	Non-Mito	-
GDPD5_ARATH_negative	Glycerophosphodiester phosphodiesterase GDPD5 (EC 3.1.4.46) (Glycerophosphodiester phosphodiesterase 5) (ATGDPD5)	Non-Mito	non-mito	0.163386	non-mito	-0.524067	M	0.54	ER	0.05	Non-Mito	0.7319	Secreted pathway	5.1	No mitochondrial presequence	0.301	Non-Mito	-
YCF73_ORYSA_negative	Uncharacterized protein ycf73	Non-Mito	non-mito	0.156928	non-mito	-0.329122	S	0.015	ER	0.01	Non-Mito	0.0744	Mitochondrion	50.4	No mitochondrial presequence	0	Non-Mito	-
PTA16_ARATH_negative	Protein plastid transcriptionally active 16, chloroplastic (pTAC16)	Non-Mito	non-mito	0.15633	non-mito	-0.675358	C	0.098	possibly plastid	0.02	Mito	0.9151	Chloroplast	3.7	No mitochondrial presequence	0.01	Non-Mito	-
PSBQ_SPIOL_negative	Oxygen-evolving enhancer protein 3, chloroplastic (OEE3) (16 kDa subunit of oxygen evolving system of photosystem II) (OEC 16 kDa subunit)	Non-Mito	non-mito	0.155278	non-mito	-0.616118	C	0.178	plastid	0.13	Non-Mito	0.5414	Chloroplast	0	No mitochondrial presequence	0.012	Mito	Y (0.693 | 1-39)
EGC2_ARATH_negative	EG45-like domain containing protein 2 (Plant natriuretic peptide A) (AtEXPR3) (AtPNP-A) (Ath-ExpGamma-1.2)	Non-Mito	non-mito	0.155064	non-mito	-0.246002	S	0.016	ER	0.03	Non-Mito	0.064	Secreted pathway	0	No mitochondrial presequence	0.046	Non-Mito	-
PCR6_ARATH_negative	Protein PLANT CADMIUM RESISTANCE 6 (AtPCR6)	Non-Mito	non-mito	0.152507	non-mito	-0.48777	_	0.186	none	0.01	Non-Mito	0.0186	Cytoplasm	0.1	No mitochondrial presequence	0	Non-Mito	-
SAD2_ARATH_negative	Importin beta-like SAD2 (Protein ENHANCED MIRNA ACTIVITY 1) (Protein SUPER SENSITIVE TO ABA AND DROUGHT 2) (Protein UNARMED 9)	Non-Mito	non-mito	0.149992	non-mito	-0.173149	_	0.078	possibly ER	0.01	Non-Mito	0.0389	Nucleus	0.1	No mitochondrial presequence	0.012	Non-Mito	-
RU1C1_SORBI_negative	U1 small nuclear ribonucleoprotein C-1 (U1 snRNP C-1) (U1-C-1) (U1C-1)	Non-Mito	non-mito	0.143775	non-mito	0.0592346	_	0.298	none	0.01	Non-Mito	0.2294	Nucleus	0	No mitochondrial presequence	0.007	Non-Mito	-
RSP4_CHLRE_negative	Flagellar radial spoke protein 4	Non-Mito	non-mito	0.140607	non-mito	-0.959244	_	0.148	none	0.01	Non-Mito	0.0276	Nucleus	0	No mitochondrial presequence	0	Non-Mito	-
HSFC1_ARATH_negative	Heat stress transcription factor C-1 (AtHsfC1) (AtHsf-08)	Non-Mito	non-mito	0.133337	non-mito	-0.253813	_	0.06	none	0.01	Non-Mito	0.0118	Nucleus	0	No mitochondrial presequence	0	Non-Mito	-
ZIP2_ORYSJ_negative	Zinc transporter 2 (ZRT/IRT-like protein 2) (OsZIP2)	Non-Mito	non-mito	0.128489	non-mito	-0.566101	M	0.671	ER	0.07	Non-Mito	0.0577	Secreted pathway	24.6	No mitochondrial presequence	0.005	Non-Mito	-
ALL1_OLEEU_negative	Major pollen allergen Ole e 1 (Allergen Ole e I) (allergen Ole e 1)	Non-Mito	non-mito	0.128386	non-mito	-0.182913	_	0.185	none	0	Non-Mito	0	Secreted pathway	0	No mitochondrial presequence	0	Non-Mito	-
JM703_ORYSJ_negative	Lysine-specific demethylase JMJ703 (EC 1.14.11.-) (Jumonji domain-containing protein 703) (Lysine-specific histone demethylase JMJ703) (Protein JUMONJI 703)	Non-Mito	non-mito	0.125124	non-mito	-0.607307	_	0.078	none	0.01	Non-Mito	0.0547	Nucleus	0.2	No mitochondrial presequence	0	Non-Mito	-
YC22_ARATH_negative	Uncharacterized calcium-binding protein At1g02270	Non-Mito	non-mito	0.123952	non-mito	-0.587426	M	0.459	possibly ER	0.17	Non-Mito	0.748	Chloroplast	17.1	Possessing mitochondrial presequence	0.709	Mito	Y (0.999 | 1-23)
ERF84_ARATH_negative	Ethylene-responsive transcription factor ERF084	Non-Mito	non-mito	0.121315	non-mito	-0.232009	_	0.119	none	0.01	Non-Mito	0.0087	Nucleus	0	No mitochondrial presequence	0	Non-Mito	-
NNJA1_ORYSJ_negative	Ninja-family protein Os03g0214200	Non-Mito	non-mito	0.121071	non-mito	-0.501078	_	0.049	none	0.01	Non-Mito	0.0454	Nucleus	0	No mitochondrial presequence	0	Non-Mito	-
PLAL1_PLALA_negative	Major pollen allergen Pla l 1 (allergen Pla l 1)	Non-Mito	non-mito	0.116094	non-mito	-0.167115	_	0.139	none	0	Non-Mito	0	Secreted pathway	0	No mitochondrial presequence	0.004	Non-Mito	-
SCL27_ARATH_negative	Scarecrow-like protein 27 (AtSCL27) (GRAS family protein 14) (AtGRAS-14)	Non-Mito	non-mito	0.11572	non-mito	-0.434484	_	0.102	none	0.01	Non-Mito	0.1048	Nucleus	0.4	No mitochondrial presequence	0	Non-Mito	-
SEC3A_ARATH_negative	Exocyst complex component SEC3A (AtSec3a)	Non-Mito	non-mito	0.111295	non-mito	-0.776325	_	0.019	none	0.01	Non-Mito	0.2335	Nucleus	9.6	No mitochondrial presequence	0	Non-Mito	-
PPOC_TOBAC_negative	Protoporphyrinogen oxidase, chloroplastic (PPO) (EC 1.3.3.4) (Protoporphyrinogen IX oxidase isozyme I) (PPO I) (PPX I)	Non-Mito	non-mito	0.109612	non-mito	-0.810834	C	0.049	plastid	0.01	Non-Mito	0.7152	Chloroplast	0	No mitochondrial presequence	0.003	Non-Mito	-
RZ1C_ARATH_negative	Glycine-rich RNA-binding protein RZ1C (AtRZ-1C)	Non-Mito	non-mito	0.105538	non-mito	0.109029	_	0.18	none	0.01	Non-Mito	0.3869	Nucleus	0.4	No mitochondrial presequence	0	Non-Mito	-
AAP2_ARATH_negative	Amino acid permease 2 (Amino acid transporter AAP2)	Non-Mito	non-mito	0.103028	non-mito	-0.539068	_	0.526	none	0.01	Non-Mito	0.0028	Nucleus	3.4	No mitochondrial presequence	0.007	Non-Mito	-
SPL14_ARATH_negative	Squamosa promoter-binding-like protein 14 (Protein FUMONISIN B1-RESISTANT 6) (SPL1-related protein 2)	Non-Mito	non-mito	0.0976827	non-mito	-0.836543	_	0.203	none	0.01	Non-Mito	0.011	Nucleus	0	No mitochondrial presequence	0.003	Non-Mito	-
SBP_SOYBN_negative	Sucrose-binding protein (SBP)	Non-Mito	non-mito	0.0947047	non-mito	-0.795888	S	0.047	ER	0.02	Non-Mito	0.2515	Nucleus	0	No mitochondrial presequence	0	Non-Mito	-
IFT46_CHLRE_negative	Intraflagellar transport protein 46 (Flagellar-associated protein 32) (IFT complex B protein)	Non-Mito	non-mito	0.0940641	non-mito	-0.684224	_	0.086	none	0.01	Non-Mito	0.0698	Nucleus	0	No mitochondrial presequence	0	Non-Mito	-
PPIL2_ARATH_negative	Peptidyl-prolyl cis-trans isomerase CYP65 (AtCYP65) (PPIase CYP65) (EC 5.2.1.8) (EC 6.3.2.-) (Cyclophilin-65) (Peptidyl-prolyl cis-trans isomerase-like 2) (Plant U-box protein 49) (Rotamase) (U-box domain-containing protein 49)	Non-Mito	non-mito	0.0925886	non-mito	-0.496087	_	0.148	none	0.03	Non-Mito	0.0606	Mitochondrion	70.1	No mitochondrial presequence	0.01	Non-Mito	-
ORR27_ORYSJ_negative	Two-component response regulator ORR27 (OsRRA16)	Non-Mito	non-mito	0.0903863	non-mito	-0.67216	_	0.265	none	0.01	Non-Mito	0.0499	Cytoplasm	0	No mitochondrial presequence	0	Non-Mito	-
BIG2_ARATH_negative	Brefeldin A-inhibited guanine nucleotide-exchange protein 2 (BIG2) (ARF guanine-nucleotide exchange factor BIG2)	Non-Mito	non-mito	0.0900213	non-mito	-0.431476	C	0.063	none	0.01	Non-Mito	0.1674	Chloroplast	0.2	No mitochondrial presequence	0.015	Non-Mito	-
BH079_ARATH_negative	Transcription factor bHLH79 (Basic helix-loop-helix protein 79) (AtbHLH79) (bHLH 79) (Transcription factor EN 81) (bHLH transcription factor bHLH079)	Non-Mito	non-mito	0.0872628	non-mito	-0.736638	C	0.044	none	0.01	Non-Mito	0.1301	Nucleus	0	No mitochondrial presequence	0	Non-Mito	-
TI214_CHAGL_negative	Protein TIC 214 (Translocon at the inner envelope membrane of chloroplasts 214) (AtTIC214)	Non-Mito	non-mito	0.0862608	non-mito	-0.512977	S	0.032	possibly ER	0.04	Non-Mito	0.6218	Chloroplast	0	No mitochondrial presequence	0.006	Non-Mito	-
ERF77_ARATH_negative	Ethylene-responsive transcription factor 10 (AtERF10) (Ethylene-responsive element-binding factor 10) (EREBP-10)	Non-Mito	non-mito	0.0852407	non-mito	-0.416794	_	0.096	none	0.01	Non-Mito	0.0099	Nucleus	0	No mitochondrial presequence	0	Non-Mito	-
HSFA3_ARATH_negative	Heat stress transcription factor A-3 (AtHsfA3) (AtHsf-17)	Non-Mito	non-mito	0.0849369	non-mito	-0.552499	_	0.111	none	0.01	Non-Mito	0.3543	Nucleus	0	No mitochondrial presequence	0	Non-Mito	-
NU6C_ADICA_negative	NAD(P)H-quinone oxidoreductase subunit 6, chloroplastic (EC 1.6.5.-) (NAD(P)H dehydrogenase subunit 6) (NADH-plastoquinone oxidoreductase subunit 6)	Non-Mito	non-mito	0.0799888	non-mito	-0.691597	S	0.012	ER	0.01	Non-Mito	0.1632	Secreted pathway	0.1	No mitochondrial presequence	0	Non-Mito	-
THN5_WHEAT_negative	Type-5 thionin [Cleaved into: Type-5 thionin (Type V thionin); Acidic protein]	Non-Mito	non-mito	0.079876	non-mito	-0.61358	S	0.004	ER	0.01	Non-Mito	0.0048	Secreted pathway	0	No mitochondrial presequence	0	Non-Mito	-
TF3A_ARATH_negative	Transcription factor IIIA (AtTFIIIA)	Non-Mito	non-mito	0.0768378	non-mito	0.114008	_	0.202	none	0.01	Non-Mito	0.0654	Nucleus	0	No mitochondrial presequence	0.003	Non-Mito	-
RLF26_ARATH_negative	Protein RALF-like 26	Non-Mito	non-mito	0.0761428	non-mito	-0.888507	S	0.017	ER	0.01	Non-Mito	0.0032	Secreted pathway	11.3	No mitochondrial presequence	0.007	Non-Mito	-
BBM_ARATH_negative	AP2-like ethylene-responsive transcription factor BBM (AtBBM) (Protein AINTEGUMENTA-LIKE 2) (Protein BABY BOOM)	Non-Mito	non-mito	0.0757457	non-mito	-0.893724	_	0.163	none	0.01	Non-Mito	0.0478	Nucleus	0	No mitochondrial presequence	0.008	Non-Mito	-
C3H19_ARATH_negative	Zinc finger CCCH domain-containing protein 19 (AtC3H19) (Protein Needed for RDR2-independent DNA methylation)	Non-Mito	non-mito	0.0687448	non-mito	-1.36297	_	0.054	none	0.01	Non-Mito	0.0315	Nucleus	0	No mitochondrial presequence	0	Non-Mito	-
IAA10_ARATH_negative	Auxin-responsive protein IAA10 (Indoleacetic acid-induced protein 10)	Non-Mito	non-mito	0.0686469	non-mito	-0.841079	_	0.019	none	0.01	Non-Mito	0.0715	Nucleus	0	No mitochondrial presequence	0	Non-Mito	-
GASA4_ARATH_negative	Gibberellin-regulated protein 4 (GAST1 protein homolog 4)	Non-Mito	non-mito	0.0676028	non-mito	-0.989554	S	0.016	ER	0.02	Non-Mito	0.0865	Secreted pathway	0	No mitochondrial presequence	0.006	Mito	Y (0.845 | 1-38)
EME1_ORYSJ_negative	Crossover junction endonuclease EME1 (EC 3.1.22.-) (Essential meiotic endonuclease 1) (OsEME1)	Non-Mito	non-mito	0.0665234	non-mito	-1.15609	_	0.059	none	0.01	Non-Mito	0.0077	Nucleus	0	No mitochondrial presequence	0	Non-Mito	-
Y5694_ARATH_negative	Probably inactive leucine-rich repeat receptor-like protein kinase At5g06940	Non-Mito	non-mito	0.0656486	non-mito	-0.607108	S	0.067	ER	0.09	Non-Mito	0.056	Secreted pathway	0.3	No mitochondrial presequence	0.125	Mito	Y (0.981 | 1-21)
TET14_ARATH_negative	Tetraspanin-14	Non-Mito	non-mito	0.064902	non-mito	-1.03299	S	0.442	ER	0.01	Non-Mito	0.2047	Chloroplast	4.9	No mitochondrial presequence	0.003	Non-Mito	-
BIM2_ARATH_negative	Transcription factor BIM2 (BES1-interacting Myc-like protein 2) (Basic helix-loop-helix protein 102) (AtbHLH102) (bHLH 102) (Transcription factor EN 125) (bHLH transcription factor bHLH102)	Non-Mito	non-mito	0.0648012	non-mito	-0.891243	_	0.026	none	0.01	Non-Mito	0.0165	Nucleus	0	No mitochondrial presequence	0	Non-Mito	-
IKU1_ARATH_negative	Protein HAIKU1 (MPK3/6-targeted VQ-motif-containing protein 9) (VQ motif-containing protein 14) (AtVQ14)	Non-Mito	non-mito	0.0647598	non-mito	-0.970175	_	0.164	none	0.01	Non-Mito	0.2709	Mitochondrion	59.5	No mitochondrial presequence	0.006	Non-Mito	-
RAG2_ORYSJ_negative	Seed allergenic protein RAG2 (Seed allergenic protein RA14) (allergen Ory s aA_TI)	Non-Mito	non-mito	0.0647447	non-mito	-1.82618	S	0.019	ER	0.02	Non-Mito	0.0224	Secreted pathway	0	No mitochondrial presequence	0	Non-Mito	-
DF172_ARATH_negative	Defensin-like protein 172 (Low-molecular-weight cysteine-rich protein 60) (Protein LCR60)	Non-Mito	non-mito	0.064183	non-mito	-0.907009	S	0.008	ER	0.01	Non-Mito	0.0141	Secreted pathway	0	No mitochondrial presequence	0	Non-Mito	-
SRF2_ARATH_negative	Protein STRUBBELIG-RECEPTOR FAMILY 2 (Leucine-rich repeat receptor kinase-like protein SRF2)	Non-Mito	non-mito	0.0633437	non-mito	-0.863825	S	0.118	ER	0.03	Non-Mito	0.6613	Chloroplast	0.5	No mitochondrial presequence	0.083	Non-Mito	-
Note:
1. "Mito" and "Non-Mito" represent mitochondrial and non-mitochondrial proteins respectively where applicable.
2. Cells marked in red represent plant proteins that are predicted to be localized in mitochondria by different tools.
3. For MitoProt II, since the web-server only provides a prediction score, we choose a prediction score cutoff of 0.8 to label the prediction class.

## Sheet: Independent_Testing_Set_2
Supplementary Table S8. List of independent testing data and their prediction scores by different methods under default parameter settings. (B) Testing results for plant mitochondrial proteins with N-terminal pre-sequences.
Protein ID	True Label	MU-LOC (DNN)		MU-LOC (SVM)		MitoProt II		MitoFates
		Prediction Class	Prediction Score	Prediction Class	Prediction Score	Prediction Class	Prediction Score	Prediction Class	Prediction Score
mito_OS03T0113700-01	Mito	mito	0.984425	mito	1.45016	Mito	0.9605	Possessing mitochondrial presequence	0.767
mito_OS10T0495200-01	Mito	mito	0.980183	mito	0.433503	Non-Mito	0.6054	No mitochondrial presequence	0.085
mito_OS02T0621700-01	Mito	mito	0.977192	mito	1.49518	Mito	0.9056	Possessing mitochondrial presequence	0.996
mito_OS03T0851100-01	Mito	mito	0.976337	mito	1.20503	Mito	0.8192	Possessing mitochondrial presequence	0.917
mito_OS08T0205900-01	Mito	mito	0.974147	mito	1.20166	Mito	0.9432	Possessing mitochondrial presequence	0.99
mito_OS03T0171900-01	Mito	mito	0.966865	mito	1.14969	Mito	0.9434	Possessing mitochondrial presequence	0.996
mito_OS03T0212700-01	Mito	mito	0.960464	mito	1.43413	Mito	0.9834	Possessing mitochondrial presequence	0.998
mito_OS01T0662600-02	Mito	mito	0.959266	mito	1.55385	Mito	0.9882	Possessing mitochondrial presequence	0.988
mito_OS01T0739000-01	Mito	mito	0.957563	mito	1.33649	Mito	0.9809	Possessing mitochondrial presequence	0.964
mito_OS09T0509200-01	Mito	mito	0.942129	mito	0.434295	Mito	0.9913	Possessing mitochondrial presequence	1
mito_Traes_6BS_9F156F52A.1	Mito	mito	0.940545	mito	0.947986	Non-Mito	0.6832	No mitochondrial presequence	0.317
mito_OS04T0165700-01	Mito	mito	0.939563	mito	0.883627	Mito	0.8082	Possessing mitochondrial presequence	0.82
mito_Traes_6DS_08F52DEBD.1	Mito	mito	0.93712	mito	1.12025	Mito	0.9838	Possessing mitochondrial presequence	0.999
mito_OS06T0678200-01	Mito	mito	0.934907	mito	0.999659	Mito	0.8783	Possessing mitochondrial presequence	0.936
mito_OS01T0191500-01	Mito	mito	0.930217	mito	0.996471	Non-Mito	0.3597	Possessing mitochondrial presequence	0.892
mito_OS03T0725000-01	Mito	mito	0.92509	non-mito	0.131782	Non-Mito	0.0355	No mitochondrial presequence	0.023
mito_OS04T0614600-01	Mito	mito	0.922343	mito	1.02368	Mito	0.9451	Possessing mitochondrial presequence	0.929
mito_OS09T0284400-01	Mito	mito	0.915477	mito	1.0108	Mito	0.9735	Possessing mitochondrial presequence	0.976
mito_OS03T0314800-01	Mito	mito	0.914445	mito	0.72819	Mito	0.9989	Possessing mitochondrial presequence	0.993
mito_GRMZM2G048392_P01	Mito	mito	0.912881	mito	1.17201	Mito	0.9529	Possessing mitochondrial presequence	0.619
mito_OS10T0499500-01	Mito	mito	0.889798	mito	0.253607	Mito	0.9497	Possessing mitochondrial presequence	0.447
mito_OS03T0320900-01	Mito	mito	0.880739	mito	0.797401	Mito	0.9873	Possessing mitochondrial presequence	0.996
mito_OS09T0509200-02	Mito	mito	0.866636	mito	0.349555	Non-Mito	0.5046	No mitochondrial presequence	0.069
mito_OS03T0296800-02	Mito	mito	0.860037	mito	0.517695	Non-Mito	0.1548	No mitochondrial presequence	0
mito_GRMZM2G381395_P01	Mito	mito	0.858234	mito	0.77891	Mito	0.9963	Possessing mitochondrial presequence	0.996
mito_OS03T0296800-01	Mito	mito	0.849223	mito	0.489448	Non-Mito	0.1672	No mitochondrial presequence	0
mito_sp|Q8GWW8|GFA2_ARATH Chaperone protein dnaJ GFA2, mitochondrial OS=Arabidopsis thaliana GN=GFA2 PE=2 SV=1	Mito	mito	0.848534	mito	0.999715	Mito	0.9815	Possessing mitochondrial presequence	0.955
mito_OS05T0595400-01	Mito	mito	0.844405	mito	0.987906	Mito	0.8875	Possessing mitochondrial presequence	0.5
mito_OS05T0595400-02	Mito	mito	0.844405	mito	0.987906	Mito	0.8875	Possessing mitochondrial presequence	0.5
mito_OS12T0178100-01	Mito	mito	0.838395	mito	0.553385	Mito	0.9882	Possessing mitochondrial presequence	0.999
mito_OS12T0270200-01	Mito	mito	0.835996	mito	0.332089	Mito	0.9534	Possessing mitochondrial presequence	0.97
mito_Traes_6AS_925BA6027.2	Mito	mito	0.81786	mito	0.547805	Non-Mito	0.6893	No mitochondrial presequence	0.219
mito_OS02T0181900-01	Mito	mito	0.804281	mito	0.810974	Mito	0.9766	Possessing mitochondrial presequence	0.987
mito_sp|Q9M219|MTEFH_ARATH Transcription termination factor MTEF18, mitochondrial OS=Arabidopsis thaliana GN=MTERF18 PE=1 SV=1	Mito	mito	0.783125	mito	0.999667	Mito	0.9131	Possessing mitochondrial presequence	0.906
mito_OS08T0322600-01	Mito	mito	0.768494	mito	0.397566	Mito	0.9647	No mitochondrial presequence	0.01
mito_OS12T0178200-01	Mito	mito	0.767866	mito	0.401163	Mito	0.9639	Possessing mitochondrial presequence	0.987
mito_OS08T0558900-01	Mito	mito	0.743082	mito	0.269581	Mito	0.8474	Possessing mitochondrial presequence	0.964
mito_OS02T0255100-01	Mito	mito	0.739274	mito	0.506579	Mito	0.9993	Possessing mitochondrial presequence	0.744
mito_OS06T0142200-01	Mito	mito	0.734276	mito	0.323116	Non-Mito	0.2014	No mitochondrial presequence	0.282
mito_OS04T0602600-01	Mito	mito	0.722958	non-mito	0.11199	Mito	0.9349	No mitochondrial presequence	0.006
mito_OS06T0270900-01	Mito	mito	0.704851	mito	0.369387	Mito	0.9995	Possessing mitochondrial presequence	0.998
mito_GRMZM2G092198_P01	Mito	mito	0.688506	non-mito	0.188068	Non-Mito	0.7564	Possessing mitochondrial presequence	0.579
mito_OS02T0730000-02	Mito	mito	0.633144	non-mito	0.159967	Mito	0.9984	Possessing mitochondrial presequence	0.98
mito_OS02T0580500-01	Mito	mito	0.611814	mito	0.341148	Non-Mito	0.3607	No mitochondrial presequence	0.065
mito_OS12T0179800-01	Mito	mito	0.610247	mito	0.287073	Mito	0.9175	Possessing mitochondrial presequence	0.685
mito_OS06T0142350-01	Mito	non-mito	0.58668	non-mito	0.15143	Non-Mito	0.7618	No mitochondrial presequence	0.043
mito_sp|Q9C6A1|MTEFE_ARATH Transcription termination factor MTERF15, mitochondrial OS=Arabidopsis thaliana GN=MTERF15 PE=2 SV=1	Mito	non-mito	0.559368	mito	0.999739	Mito	0.9802	Possessing mitochondrial presequence	0.943
mito_OS10T0550900-01	Mito	non-mito	0.557984	non-mito	-0.197708	Mito	0.949	Possessing mitochondrial presequence	0.386
mito_GRMZM2G404249_P01	Mito	non-mito	0.491161	non-mito	0.203654	Non-Mito	0.102	No mitochondrial presequence	0.057
mito_GRMZM5G899188_P01	Mito	non-mito	0.491161	non-mito	0.203654	Non-Mito	0.102	No mitochondrial presequence	0.057
mito_GRMZM2G118515_P01	Mito	non-mito	0.490232	non-mito	0.186133	Non-Mito	0.3174	No mitochondrial presequence	0.011
mito_GRMZM2G118515_P02	Mito	non-mito	0.487445	non-mito	0.174731	Non-Mito	0.3151	No mitochondrial presequence	0.012
mito_sp|Q8GUK1|DGS1_ARATH Protein DGS1, mitochondrial OS=Arabidopsis thaliana GN=DGS1 PE=1 SV=1	Mito	non-mito	0.482484	mito	0.999816	Non-Mito	0.0764	No mitochondrial presequence	0
mito_GRMZM2G124911_P01	Mito	non-mito	0.468812	non-mito	0.165554	Non-Mito	0.3558	No mitochondrial presequence	0.012
mito_OS07T0564500-01	Mito	non-mito	0.464942	non-mito	-0.254002	Mito	0.9126	Possessing mitochondrial presequence	0.616
mito_GRMZM2G124911_P02	Mito	non-mito	0.44625	non-mito	0.15836	Non-Mito	0.3587	No mitochondrial presequence	0.012
mito_GRMZM2G420119_P01	Mito	non-mito	0.442372	non-mito	-0.0735015	Non-Mito	0.0147	No mitochondrial presequence	0
mito_OS02T0730000-01	Mito	non-mito	0.432814	non-mito	-0.00442308	Mito	0.9913	Possessing mitochondrial presequence	0.955
mito_OS04T0475900-01	Mito	non-mito	0.413614	non-mito	-0.14044	Non-Mito	0.0106	No mitochondrial presequence	0.004
mito_OS12T0282000-01	Mito	non-mito	0.374779	non-mito	-0.122858	Non-Mito	0.005	No mitochondrial presequence	0
mito_GRMZM2G161299_P04	Mito	non-mito	0.367812	non-mito	-0.160713	Non-Mito	0.0351	No mitochondrial presequence	0.004
mito_OS04T0106300-01	Mito	non-mito	0.336134	non-mito	-0.295379	Non-Mito	0.6591	Possessing mitochondrial presequence	0.874
mito_OS01T0303300-01	Mito	non-mito	0.20851	non-mito	-0.432828	Non-Mito	0.0683	No mitochondrial presequence	0.004
mito_OS04T0610600-01	Mito	non-mito	0.147627	non-mito	-0.775535	Mito	0.8964	Possessing mitochondrial presequence	0.523
mito_OS03T0305600-01	Mito	non-mito	0.106401	non-mito	-0.84268	Non-Mito	0.1933	No mitochondrial presequence	0
non-mito_sp|F4KEV7|FHIT_ARATH Bifunctional bis(5'-adenosyl)-triphosphatase/adenylylsulfatase FHIT OS=Arabidopsis thaliana GN=FHIT PE=1 SV=1	Non-Mito	mito	0.865716	mito	0.547309	Non-Mito	0.6923	No mitochondrial presequence	0.063
non-mito_sp|Q9FJT6|ET3_ARATH Protein EFFECTOR OF TRANSCRIPTION 3 OS=Arabidopsis thaliana GN=ET3 PE=4 SV=1	Non-Mito	mito	0.838965	mito	0.575934	Mito	0.9508	Possessing mitochondrial presequence	0.566
non-mito_sp|Q9SIP1|UP3_ARATH Stress-response A/B barrel domain-containing protein UP3 OS=Arabidopsis thaliana GN=UP3 PE=2 SV=1	Non-Mito	mito	0.800017	mito	0.707174	Mito	0.996	Possessing mitochondrial presequence	0.722
non-mito_TRAES3BF144500010CFD_t1	Non-Mito	mito	0.773919	mito	0.238015	Non-Mito	0.0138	No mitochondrial presequence	0
non-mito_sp|Q8GWA7|MCD1_ARATH Protein MULTIPLE CHLOROPLAST DIVISION SITE 1 OS=Arabidopsis thaliana GN=MCD1 PE=1 SV=1	Non-Mito	mito	0.769918	mito	0.727811	Non-Mito	0.3346	No mitochondrial presequence	0
non-mito_sp|Q8GY54|GCT21_ARATH Gamma-glutamylcyclotransferase 2-1 OS=Arabidopsis thaliana GN=GGCT2;1 PE=1 SV=1	Non-Mito	mito	0.754511	mito	0.277354	Non-Mito	0.1132	No mitochondrial presequence	0
non-mito_GRMZM2G046191_P04	Non-Mito	mito	0.747687	non-mito	0.0905395	Non-Mito	0.0265	No mitochondrial presequence	0
non-mito_sp|Q8GUN2|HINT1_ARATH Adenylylsulfatase HINT1 OS=Arabidopsis thaliana GN=HINT1 PE=1 SV=1	Non-Mito	mito	0.742786	mito	0.516893	Non-Mito	0.1245	No mitochondrial presequence	0
non-mito_GRMZM2G046191_P01	Non-Mito	mito	0.741276	non-mito	0.109675	Non-Mito	0.1395	No mitochondrial presequence	0
non-mito_GRMZM5G841619_P01	Non-Mito	mito	0.732718	non-mito	-0.0555592	Mito	0.8512	Possessing mitochondrial presequence	0.699
non-mito_sp|Q9LZN2|PILS6_ARATH Protein PIN-LIKES 6 OS=Arabidopsis thaliana GN=PILS6 PE=2 SV=1	Non-Mito	mito	0.723144	mito	0.30093	Non-Mito	0.5772	No mitochondrial presequence	0.009
non-mito_sp|Q9SYM0|VTE6_ARATH Protein VTE6, chloroplastic OS=Arabidopsis thaliana GN=VTE6 PE=1 SV=1	Non-Mito	mito	0.711737	mito	0.506807	Mito	0.9917	No mitochondrial presequence	0.161
non-mito_Traes_1DS_E21950AD6.1	Non-Mito	mito	0.706585	non-mito	0.138819	Non-Mito	0.7679	No mitochondrial presequence	0.094
non-mito_sp|F4JU69|ET1_ARATH Protein EFFECTOR OF TRANSCRIPTION 1 OS=Arabidopsis thaliana GN=ET1 PE=2 SV=1	Non-Mito	mito	0.679601	non-mito	0.125924	Mito	0.9488	No mitochondrial presequence	0.124
non-mito_sp|A2RQG7|ET_BRANA Protein EFFECTOR OF TRANSCRIPTION OS=Brassica napus GN=ET PE=2 SV=1	Non-Mito	mito	0.643546	non-mito	-0.0161505	Non-Mito	0.5488	Possessing mitochondrial presequence	0.485
non-mito_sp|Q9C9K5|PILS3_ARATH Protein PIN-LIKES 3 OS=Arabidopsis thaliana GN=PILS3 PE=2 SV=1	Non-Mito	mito	0.626707	mito	0.324965	Non-Mito	0.1005	No mitochondrial presequence	0
non-mito_sp|Q7XI45|DTM1_ORYSJ Signal peptidase complex-like protein DTM1 OS=Oryza sativa subsp. japonica GN=DTM1 PE=2 SV=1	Non-Mito	mito	0.618728	non-mito	0.00863561	Non-Mito	0.1612	No mitochondrial presequence	0.076
non-mito_sp|Q8LFP9|ABA4_ARATH Protein ABA DEFICIENT 4, chloroplastic OS=Arabidopsis thaliana GN=ABA4 PE=2 SV=1	Non-Mito	mito	0.616208	mito	0.324762	Mito	0.9157	No mitochondrial presequence	0.028
non-mito_sp|F4HWB6|PILS1_ARATH Protein PIN-LIKES 1 OS=Arabidopsis thaliana GN=PILS1 PE=2 SV=1	Non-Mito	mito	0.615169	mito	0.435217	Non-Mito	0.258	No mitochondrial presequence	0.07
non-mito_sp|F4IHL3|MTEF2_ARATH Transcription termination factor MTERF2, chloroplastic OS=Arabidopsis thaliana GN=MTERF2 PE=3 SV=1	Non-Mito	mito	0.60989	mito	0.487645	Non-Mito	0.7222	No mitochondrial presequence	0.033
non-mito_OS12T0548300-01	Non-Mito	mito	0.608724	non-mito	-0.0576856	Mito	0.9938	No mitochondrial presequence	0.027
non-mito_Traes_5AL_8A41C50C2.1	Non-Mito	non-mito	0.591044	non-mito	0.0914913	Mito	0.806	No mitochondrial presequence	0.029
non-mito_sp|O81836|SPL_ARATH Protein SPOROCYTELESS OS=Arabidopsis thaliana GN=SPL PE=1 SV=1	Non-Mito	non-mito	0.59067	non-mito	0.151275	Non-Mito	0.0392	No mitochondrial presequence	0.017
non-mito_OS03T0125100-01	Non-Mito	non-mito	0.583026	non-mito	-0.168207	Mito	0.9975	No mitochondrial presequence	0.321
non-mito_OS02T0809500-01	Non-Mito	non-mito	0.574573	non-mito	0.0894423	Non-Mito	0.6721	No mitochondrial presequence	0.113
non-mito_Traes_3AS_1BE0FC773.1	Non-Mito	non-mito	0.567688	non-mito	0.0386697	Non-Mito	0.044	No mitochondrial presequence	0.007
non-mito_OS04T0692725-01	Non-Mito	non-mito	0.565644	non-mito	-0.0400481	Non-Mito	0.6136	No mitochondrial presequence	0.022
non-mito_OS08T0117000-01	Non-Mito	non-mito	0.564287	non-mito	0.11342	Non-Mito	0.132	No mitochondrial presequence	0.082
non-mito_sp|Q9LTP5|GRP5_ARATH Glycine-rich protein 5 OS=Arabidopsis thaliana GN=GRP5 PE=2 SV=1	Non-Mito	non-mito	0.561395	mito	0.462687	Non-Mito	0.4181	No mitochondrial presequence	0.008
non-mito_MLOC_56660.2	Non-Mito	non-mito	0.553868	non-mito	-0.195519	Non-Mito	0.0739	No mitochondrial presequence	0.007
non-mito_OS07T0406300-02	Non-Mito	non-mito	0.545854	non-mito	-0.138479	Mito	0.9957	No mitochondrial presequence	0.086
non-mito_sp|Q8GTS1|BZP24_ARATH Basic leucine zipper 24 OS=Arabidopsis thaliana GN=BZIP24 PE=1 SV=1	Non-Mito	non-mito	0.541175	non-mito	0.115307	Non-Mito	0.0351	No mitochondrial presequence	0
non-mito_GRMZM2G158526_P01	Non-Mito	non-mito	0.535474	non-mito	0.0650217	Non-Mito	0.0001	No mitochondrial presequence	0
non-mito_Traes_2AL_1CC09E982.2	Non-Mito	non-mito	0.52956	non-mito	-0.0478262	Non-Mito	0.3044	No mitochondrial presequence	0.008
non-mito_OS04T0659100-01	Non-Mito	non-mito	0.524136	non-mito	-0.305497	Mito	0.9649	No mitochondrial presequence	0.012
non-mito_Traes_1AS_693A87F03.2	Non-Mito	non-mito	0.52352	non-mito	-0.078716	Mito	0.8977	No mitochondrial presequence	0.246
non-mito_TRAES3BF107400010CFD_t1	Non-Mito	non-mito	0.521399	non-mito	-0.152033	Non-Mito	0.1162	No mitochondrial presequence	0.019
non-mito_TRAES3BF044000030CFD_t1	Non-Mito	non-mito	0.512863	non-mito	-0.155194	Non-Mito	0.117	No mitochondrial presequence	0.018
non-mito_GRMZM2G158526_P03	Non-Mito	non-mito	0.505826	non-mito	0.106199	Non-Mito	0.0383	No mitochondrial presequence	0.004
non-mito_OS04T0234600-01	Non-Mito	non-mito	0.503256	non-mito	-0.483863	Mito	0.8014	No mitochondrial presequence	0.018
non-mito_OS04T0614500-01	Non-Mito	non-mito	0.50323	non-mito	-0.384699	Non-Mito	0.1147	No mitochondrial presequence	0.036
non-mito_OS10T0369900-01	Non-Mito	non-mito	0.494569	non-mito	0.0326595	Non-Mito	0.0079	No mitochondrial presequence	0
non-mito_OS03T0737000-01	Non-Mito	non-mito	0.488956	non-mito	-0.0906583	Mito	0.9195	Possessing mitochondrial presequence	0.897
non-mito_OS03T0284400-01	Non-Mito	non-mito	0.48296	non-mito	-0.198807	Mito	0.9799	No mitochondrial presequence	0.143
non-mito_OS06T0472000-01	Non-Mito	non-mito	0.481494	non-mito	-0.185482	Mito	0.9913	No mitochondrial presequence	0.009
non-mito_OS01T0118300-01	Non-Mito	non-mito	0.480218	non-mito	-0.375087	Non-Mito	0.0025	No mitochondrial presequence	0
non-mito_sp|Q8L774|SLP1_ARATH Shewanella-like protein phosphatase 1 OS=Arabidopsis thaliana GN=SLP1 PE=1 SV=1	Non-Mito	non-mito	0.478771	non-mito	-0.0800485	Non-Mito	0.143	No mitochondrial presequence	0
non-mito_sp|Q45GQ7|POHS1_ARATH Protein POOR HOMOLOGOUS SYNAPSIS 1 OS=Arabidopsis thaliana GN=PHS1 PE=1 SV=1	Non-Mito	non-mito	0.475087	non-mito	-0.999901	Non-Mito	0.4561	No mitochondrial presequence	0.11
non-mito_sp|F4K1R2|HINT3_ARATH Adenylylsulfatase HINT3 OS=Arabidopsis thaliana GN=HINT3 PE=1 SV=1	Non-Mito	non-mito	0.471234	non-mito	0.0505199	Non-Mito	0.0348	No mitochondrial presequence	0
non-mito_Traes_4DL_4695A1C6A.1	Non-Mito	non-mito	0.469487	non-mito	-0.0569926	Non-Mito	0.0268	No mitochondrial presequence	0
non-mito_sp|Q9FM80|MTEF9_ARATH Transcription termination factor MTERF9, chloroplastic OS=Arabidopsis thaliana GN=MTERF9 PE=2 SV=1	Non-Mito	non-mito	0.465792	non-mito	0.150798	Non-Mito	0.0939	No mitochondrial presequence	0
non-mito_sp|Q3HRQ2|GLOX_VITPS Aldehyde oxidase GLOX OS=Vitis pseudoreticulata GN=GLOX PE=2 SV=1	Non-Mito	non-mito	0.462542	non-mito	0.17636	Non-Mito	0.0405	No mitochondrial presequence	0
non-mito_sp|Q6Z6S1|API5_ORYSJ Apoptosis inhibitor 5-like protein API5 OS=Oryza sativa subsp. japonica GN=API5 PE=1 SV=1	Non-Mito	non-mito	0.458959	mito	0.35215	Non-Mito	0.0509	No mitochondrial presequence	0
non-mito_GRMZM2G177098_P01	Non-Mito	non-mito	0.458452	non-mito	0.101336	Mito	0.9046	Possessing mitochondrial presequence	0.962
non-mito_GRMZM2G035688_P01	Non-Mito	non-mito	0.455692	non-mito	0.106963	Non-Mito	0.108	No mitochondrial presequence	0
non-mito_Traes_6AS_DBB035D55.1	Non-Mito	non-mito	0.45413	non-mito	-0.239835	Non-Mito	0.161	No mitochondrial presequence	0
non-mito_sp|Q9FK14|LEA50_ARATH Late embryogenesis abundant protein 50 OS=Arabidopsis thaliana GN=At5g53270 PE=3 SV=1	Non-Mito	non-mito	0.453644	non-mito	-0.298076	Non-Mito	0.0952	No mitochondrial presequence	0.013
non-mito_Traes_6DS_C89CDEA0E.1	Non-Mito	non-mito	0.452478	non-mito	-0.192808	Non-Mito	0.381	No mitochondrial presequence	0.004
non-mito_OS12T0277500-01	Non-Mito	non-mito	0.444004	non-mito	-0.552771	Mito	0.9978	Possessing mitochondrial presequence	0.627
non-mito_MLOC_56660.3	Non-Mito	non-mito	0.438478	non-mito	-0.207249	Non-Mito	0.1372	No mitochondrial presequence	0.006
non-mito_TRAES3BF099900080CFD_t1	Non-Mito	non-mito	0.430186	non-mito	0.024536	Non-Mito	0.0211	No mitochondrial presequence	0
non-mito_OS04T0659100-02	Non-Mito	non-mito	0.427874	non-mito	-0.374156	Mito	0.988	No mitochondrial presequence	0.013
non-mito_sp|Q84X53|MTEF1_ARATH Transcription termination factor MTEF1, chloroplastic OS=Arabidopsis thaliana GN=MTERF1 PE=2 SV=2	Non-Mito	non-mito	0.423775	non-mito	0.126356	Non-Mito	0.6197	No mitochondrial presequence	0.032
non-mito_TRAES3BF048700120CFD_t1	Non-Mito	non-mito	0.419521	non-mito	-0.082379	Non-Mito	0.0649	No mitochondrial presequence	0.005
non-mito_Traes_1DS_55D10B1E9.1	Non-Mito	non-mito	0.41837	non-mito	-0.182426	Non-Mito	0.668	No mitochondrial presequence	0.122
non-mito_OS07T0207700-02	Non-Mito	non-mito	0.408621	non-mito	-0.112363	Mito	0.8028	No mitochondrial presequence	0.172
non-mito_sp|Q9FK23|MTEF8_ARATH Transcription termination factor MTERF8, chloroplastic OS=Arabidopsis thaliana GN=MTERF8 PE=1 SV=1	Non-Mito	non-mito	0.403422	non-mito	0.127192	Non-Mito	0.2603	No mitochondrial presequence	0.008
non-mito_sp|B8B0E2|SPP_ORYSI Stromal processing peptidase, chloroplastic OS=Oryza sativa subsp. indica GN=OsI_23765 PE=1 SV=2	Non-Mito	non-mito	0.401598	non-mito	-0.0836703	Mito	0.9867	No mitochondrial presequence	0.005
non-mito_OS01T0749200-01	Non-Mito	non-mito	0.39602	non-mito	-0.231991	Mito	0.9891	No mitochondrial presequence	0.16
non-mito_GRMZM2G158526_P05	Non-Mito	non-mito	0.395259	non-mito	-0.52315	Non-Mito	0.4802	No mitochondrial presequence	0.157
non-mito_GRMZM2G158526_P06	Non-Mito	non-mito	0.395259	non-mito	-0.52315	Non-Mito	0.4802	No mitochondrial presequence	0.157
non-mito_sp|Q9SYD8|DABB1_ARATH Stress-response A/B barrel domain-containing protein DABB1 OS=Arabidopsis thaliana GN=DABB1 PE=1 SV=1	Non-Mito	non-mito	0.391978	non-mito	-0.20906	Non-Mito	0.0377	No mitochondrial presequence	0
non-mito_Traes_2AL_9E2B4D4AD.2	Non-Mito	non-mito	0.389733	non-mito	0.0722562	Non-Mito	0.0034	No mitochondrial presequence	0.007
non-mito_OS07T0191700-01	Non-Mito	non-mito	0.386898	non-mito	-0.299002	Non-Mito	0.668	No mitochondrial presequence	0
non-mito_sp|Q9FFA2|DUF9_ARATH DUF724 domain-containing protein 9 OS=Arabidopsis thaliana GN=DUF9 PE=2 SV=1	Non-Mito	non-mito	0.378031	non-mito	-0.253366	Non-Mito	0.0139	No mitochondrial presequence	0
non-mito_GRMZM2G478568_P01	Non-Mito	non-mito	0.377909	non-mito	-0.438219	Non-Mito	0.0007	No mitochondrial presequence	0
non-mito_OS06T0701600-00	Non-Mito	non-mito	0.374267	non-mito	-0.325238	Non-Mito	0.2988	Possessing mitochondrial presequence	0.823
non-mito_OS02T0101500-02	Non-Mito	non-mito	0.374111	non-mito	-0.154882	Non-Mito	0.5774	No mitochondrial presequence	0.034
non-mito_OS03T0626800-01	Non-Mito	non-mito	0.371722	non-mito	-0.0805271	Non-Mito	0.0298	No mitochondrial presequence	0.006
non-mito_OS02T0542400-01	Non-Mito	non-mito	0.371394	non-mito	-0.122614	Non-Mito	0.0016	No mitochondrial presequence	0
non-mito_OS01T0869800-01	Non-Mito	non-mito	0.371191	non-mito	-0.426545	Mito	0.9955	No mitochondrial presequence	0.173
non-mito_sp|F4KEA4|DUF8_ARATH DUF724 domain-containing protein 8 OS=Arabidopsis thaliana GN=DUF8 PE=2 SV=1	Non-Mito	non-mito	0.370385	non-mito	-0.111726	Non-Mito	0.0286	No mitochondrial presequence	0
non-mito_OS03T0267300-01	Non-Mito	non-mito	0.369185	non-mito	-0.430734	Mito	0.9325	No mitochondrial presequence	0.009
non-mito_OS03T0769100-01	Non-Mito	non-mito	0.368714	non-mito	-0.193252	Mito	0.9673	No mitochondrial presequence	0.028
non-mito_GRMZM2G064732_P04	Non-Mito	non-mito	0.362277	non-mito	-0.0938969	Non-Mito	0.6389	No mitochondrial presequence	0.313
non-mito_GRMZM2G117935_P01	Non-Mito	non-mito	0.362127	non-mito	-0.077448	Non-Mito	0.2208	No mitochondrial presequence	0.01
non-mito_GRMZM2G117935_P02	Non-Mito	non-mito	0.362127	non-mito	-0.077448	Non-Mito	0.2208	No mitochondrial presequence	0.01
non-mito_MLOC_56660.1	Non-Mito	non-mito	0.360155	non-mito	-0.30823	Non-Mito	0.1161	No mitochondrial presequence	0.005
non-mito_OS09T0298200-01	Non-Mito	non-mito	0.358155	non-mito	-0.397708	Non-Mito	0.683	No mitochondrial presequence	0.037
non-mito_sp|F4JVI3|MTEF5_ARATH Transcription termination factor MTERF5, chloroplastic OS=Arabidopsis thaliana GN=MTERF5 PE=2 SV=1	Non-Mito	non-mito	0.356979	non-mito	0.0982452	Non-Mito	0.2607	No mitochondrial presequence	0.055
non-mito_Traes_5BS_AE9A54888.1	Non-Mito	non-mito	0.352602	non-mito	-0.108858	Non-Mito	0.2309	No mitochondrial presequence	0.01
non-mito_Traes_5AS_B9B99F1F2.1	Non-Mito	non-mito	0.349853	non-mito	-0.114502	Non-Mito	0.2313	No mitochondrial presequence	0.014
non-mito_OS03T0710800-01	Non-Mito	non-mito	0.349337	non-mito	0.049511	Non-Mito	0.0087	No mitochondrial presequence	0
non-mito_GRMZM2G135341_P01	Non-Mito	non-mito	0.349107	non-mito	-0.240798	Non-Mito	0.3513	No mitochondrial presequence	0.006
non-mito_OS01T0798500-02	Non-Mito	non-mito	0.34817	non-mito	-0.255001	Non-Mito	0.6386	No mitochondrial presequence	0
non-mito_OS03T0758300-01	Non-Mito	non-mito	0.345408	non-mito	0.0293706	Mito	0.931	Possessing mitochondrial presequence	0.938
non-mito_Traes_7DS_695861FED.1	Non-Mito	non-mito	0.345113	non-mito	0.0735812	Non-Mito	0.0843	No mitochondrial presequence	0.024
non-mito_OS02T0562700-01	Non-Mito	non-mito	0.344705	non-mito	0.0887846	Mito	0.9535	No mitochondrial presequence	0.042
non-mito_OS02T0121300-01	Non-Mito	non-mito	0.341156	non-mito	0.101385	Non-Mito	0.1537	No mitochondrial presequence	0
non-mito_OS08T0159500-01	Non-Mito	non-mito	0.333696	non-mito	-0.211888	Non-Mito	0.0036	No mitochondrial presequence	0
non-mito_OS01T0104600-01	Non-Mito	non-mito	0.333516	non-mito	-0.0805268	Mito	0.9897	Possessing mitochondrial presequence	0.56
non-mito_GRMZM2G144196_P01	Non-Mito	non-mito	0.328577	non-mito	-0.109724	Non-Mito	0.1452	No mitochondrial presequence	0.139
non-mito_OS04T0464200-01	Non-Mito	non-mito	0.328356	non-mito	0.0455491	Non-Mito	0.6662	No mitochondrial presequence	0.354
non-mito_OS05T0580000-01	Non-Mito	non-mito	0.326511	non-mito	-0.22784	Non-Mito	0.0579	No mitochondrial presequence	0.003
non-mito_OS01T0228600-01	Non-Mito	non-mito	0.323493	non-mito	-0.551852	Non-Mito	0.0019	No mitochondrial presequence	0
non-mito_GRMZM2G124785_P01	Non-Mito	non-mito	0.322815	non-mito	-0.334851	Non-Mito	0.1452	No mitochondrial presequence	0
non-mito_OS06T0662000-01	Non-Mito	non-mito	0.322343	non-mito	0.0534415	Non-Mito	0.0121	No mitochondrial presequence	0
non-mito_GRMZM2G030036_P01	Non-Mito	non-mito	0.320247	non-mito	-0.341501	Non-Mito	0.1359	No mitochondrial presequence	0
non-mito_OS05T0534400-01	Non-Mito	non-mito	0.314994	non-mito	0.00993409	Non-Mito	0.2994	No mitochondrial presequence	0
non-mito_GRMZM2G385200_P01	Non-Mito	non-mito	0.312979	non-mito	-0.375314	Non-Mito	0.0543	No mitochondrial presequence	0
non-mito_Traes_3DL_3778722EF.1	Non-Mito	non-mito	0.31161	non-mito	-0.0869806	Non-Mito	0.4217	No mitochondrial presequence	0.013
non-mito_OS08T0345800-02	Non-Mito	non-mito	0.311131	non-mito	-0.55677	Non-Mito	0.0223	No mitochondrial presequence	0.005
non-mito_OS08T0345800-01	Non-Mito	non-mito	0.307132	non-mito	-0.849949	Non-Mito	0.3178	No mitochondrial presequence	0.023
non-mito_OS05T0568300-00	Non-Mito	non-mito	0.306528	non-mito	-0.393638	Mito	0.9142	No mitochondrial presequence	0.078
non-mito_OS02T0291400-00	Non-Mito	non-mito	0.305401	non-mito	0.048738	Non-Mito	0.4913	No mitochondrial presequence	0.053
non-mito_OS03T0307300-01	Non-Mito	non-mito	0.302688	non-mito	-0.319201	Non-Mito	0.0354	No mitochondrial presequence	0
non-mito_OS02T0529400-01	Non-Mito	non-mito	0.301614	non-mito	-0.439407	Mito	0.8832	No mitochondrial presequence	0.006
non-mito_OS03T0307200-01	Non-Mito	non-mito	0.300539	non-mito	-0.336222	Non-Mito	0.0397	No mitochondrial presequence	0
non-mito_MLOC_70397.1	Non-Mito	non-mito	0.300095	non-mito	-0.761732	Non-Mito	0.068	No mitochondrial presequence	0.257
non-mito_sp|Q6W2J0|PHS1_MAIZE Protein POOR HOMOLOGOUS SYNAPSIS 1 OS=Zea mays GN=PHS1 PE=1 SV=1	Non-Mito	non-mito	0.300028	non-mito	-0.29817	Non-Mito	0.1224	No mitochondrial presequence	0.009
non-mito_GRMZM2G312481_P01	Non-Mito	non-mito	0.299346	non-mito	-0.387849	Non-Mito	0.0621	No mitochondrial presequence	0
non-mito_Traes_4AS_2136C7CE0.1	Non-Mito	non-mito	0.298632	non-mito	-0.219139	Non-Mito	0.073	No mitochondrial presequence	0
non-mito_OS03T0646100-01	Non-Mito	non-mito	0.298368	non-mito	-0.346244	Non-Mito	0.5848	No mitochondrial presequence	0.223
non-mito_GRMZM2G321778_P01	Non-Mito	non-mito	0.292329	non-mito	-0.579529	Mito	0.9758	No mitochondrial presequence	0.244
non-mito_sp|Q8LLD4|REP_ARATH Rab escort protein 1 OS=Arabidopsis thaliana GN=REP PE=1 SV=2	Non-Mito	non-mito	0.291594	non-mito	0.0586906	Non-Mito	0.0124	No mitochondrial presequence	0
non-mito_GRMZM2G378547_P01	Non-Mito	non-mito	0.288235	non-mito	-0.101953	Non-Mito	0.2101	No mitochondrial presequence	0
non-mito_OS01T0767600-01	Non-Mito	non-mito	0.288212	non-mito	-0.148742	Mito	0.9819	No mitochondrial presequence	0.367
non-mito_OS06T0494100-01	Non-Mito	non-mito	0.287346	non-mito	-0.319243	Non-Mito	0.007	No mitochondrial presequence	0.056
non-mito_MLOC_64657.1	Non-Mito	non-mito	0.287147	non-mito	-0.487781	Mito	0.9752	No mitochondrial presequence	0.099
non-mito_sp|Q1G3I2|MIP1A_ARATH B-box domain protein 30 OS=Arabidopsis thaliana GN=MIP1A PE=1 SV=1	Non-Mito	non-mito	0.285441	non-mito	0.0857238	Non-Mito	0.0574	No mitochondrial presequence	0.003
non-mito_MLOC_64657.2	Non-Mito	non-mito	0.285074	non-mito	-0.463193	Mito	0.9755	No mitochondrial presequence	0.088
non-mito_OS03T0160100-01	Non-Mito	non-mito	0.284653	non-mito	-0.453948	Non-Mito	0.0245	No mitochondrial presequence	0.051
non-mito_OS03T0766100-01	Non-Mito	non-mito	0.284619	non-mito	-1.00081	Non-Mito	0.4676	No mitochondrial presequence	0.007
non-mito_GRMZM2G119691_P01	Non-Mito	non-mito	0.278721	non-mito	-0.346777	Mito	0.9364	No mitochondrial presequence	0.183
non-mito_OS12T0597000-01	Non-Mito	non-mito	0.277716	non-mito	-0.123692	Non-Mito	0.0461	No mitochondrial presequence	0
non-mito_OS03T0281900-01	Non-Mito	non-mito	0.277154	non-mito	0.00399088	Non-Mito	0.398	No mitochondrial presequence	0
non-mito_GRMZM2G115564_P02	Non-Mito	non-mito	0.276804	non-mito	-0.442603	Mito	0.842	No mitochondrial presequence	0.233
non-mito_sp|Q94A57|PHL2_ARATH Protein PHR1-LIKE 2 OS=Arabidopsis thaliana GN=PHL2 PE=1 SV=1	Non-Mito	non-mito	0.274503	non-mito	-0.0870883	Non-Mito	0.0375	No mitochondrial presequence	0.008
non-mito_GRMZM2G348452_P03	Non-Mito	non-mito	0.274124	non-mito	-0.189251	Mito	0.9364	No mitochondrial presequence	0.377
non-mito_GRMZM2G177098_P02	Non-Mito	non-mito	0.273215	non-mito	-0.372002	Mito	0.946	No mitochondrial presequence	0.029
non-mito_OS03T0763000-01	Non-Mito	non-mito	0.270382	non-mito	-0.125023	Mito	0.9939	Possessing mitochondrial presequence	0.908
non-mito_sp|O81039|DUF4_ARATH DUF724 domain-containing protein 4 OS=Arabidopsis thaliana GN=DUF4 PE=2 SV=1	Non-Mito	non-mito	0.264607	non-mito	-0.0958403	Non-Mito	0.1888	No mitochondrial presequence	0
non-mito_OS07T0666900-01	Non-Mito	non-mito	0.263535	non-mito	-0.551814	Non-Mito	0.0096	No mitochondrial presequence	0
non-mito_OS02T0644100-01	Non-Mito	non-mito	0.262583	non-mito	0.108911	Non-Mito	0.043	No mitochondrial presequence	0.008
non-mito_OS04T0556000-01	Non-Mito	non-mito	0.260218	non-mito	-0.634564	Mito	0.9611	No mitochondrial presequence	0.224
non-mito_GRMZM2G030583_P03	Non-Mito	non-mito	0.257121	non-mito	-0.305903	Mito	0.9314	No mitochondrial presequence	0.038
non-mito_OS02T0537700-01	Non-Mito	non-mito	0.256968	non-mito	-0.665159	Mito	0.9952	No mitochondrial presequence	0
non-mito_sp|Q1PDW3|LIPG1_ARATH Receptor-like kinase LIP1 OS=Arabidopsis thaliana GN=LIP1 PE=1 SV=1	Non-Mito	non-mito	0.255603	non-mito	-1.00021	Non-Mito	0.1263	No mitochondrial presequence	0.025
non-mito_MLOC_56286.1	Non-Mito	non-mito	0.25364	non-mito	-0.405266	Non-Mito	0.7618	Possessing mitochondrial presequence	0.575
non-mito_sp|F4JCX9|LNK2_ARATH Protein LNK2 OS=Arabidopsis thaliana GN=LNK2 PE=1 SV=1	Non-Mito	non-mito	0.251059	non-mito	-0.99949	Non-Mito	0.0039	No mitochondrial presequence	0
non-mito_Traes_3AL_4C8CF257F.1	Non-Mito	non-mito	0.250876	non-mito	-0.338714	Non-Mito	0.0116	No mitochondrial presequence	0
non-mito_OS08T0459600-01	Non-Mito	non-mito	0.25053	non-mito	-0.134022	Non-Mito	0.0442	No mitochondrial presequence	0.003
non-mito_OS12T0559200-01	Non-Mito	non-mito	0.249472	non-mito	-0.890804	Mito	0.9365	No mitochondrial presequence	0.132
non-mito_GRMZM2G030583_P01	Non-Mito	non-mito	0.243159	non-mito	-0.425098	Mito	0.9314	No mitochondrial presequence	0.038
non-mito_sp|Q7XA66|ZOP1_ARATH Zinc finger protein ZOP1 OS=Arabidopsis thaliana GN=ZOP1 PE=1 SV=1	Non-Mito	non-mito	0.242793	non-mito	-0.164326	Non-Mito	0.0982	No mitochondrial presequence	0.048
non-mito_sp|Q9SJZ7|DNJA6_ARATH Chaperone protein dnaJ A6, chloroplastic OS=Arabidopsis thaliana GN=DJA6 PE=2 SV=2	Non-Mito	non-mito	0.242751	non-mito	-1.00036	Mito	0.9018	No mitochondrial presequence	0.052
non-mito_OS05T0103200-01	Non-Mito	non-mito	0.242662	non-mito	-0.718181	Mito	0.9308	No mitochondrial presequence	0.01
non-mito_GRMZM2G064732_P03	Non-Mito	non-mito	0.242638	non-mito	-0.257088	Non-Mito	0.188	No mitochondrial presequence	0
non-mito_sp|Q9LJ95|LEA32_ARATH Late embryogenesis abundant protein 32 OS=Arabidopsis thaliana GN=ECP31 PE=2 SV=1	Non-Mito	non-mito	0.240509	non-mito	-0.385004	Non-Mito	0.031	No mitochondrial presequence	0
non-mito_OS03T0735000-01	Non-Mito	non-mito	0.239763	non-mito	-0.60839	Mito	0.9405	No mitochondrial presequence	0.084
non-mito_OS04T0223300-00	Non-Mito	non-mito	0.23975	non-mito	-0.0811069	Non-Mito	0.0256	No mitochondrial presequence	0
non-mito_Traes_2AL_31566F0BB.2	Non-Mito	non-mito	0.239235	non-mito	-0.685859	Non-Mito	0.079	No mitochondrial presequence	0.068
non-mito_sp|Q9SYH3|SPL2P_ARATH E3 ubiquitin-protein ligase SPL2 OS=Arabidopsis thaliana GN=SPL2 PE=2 SV=1	Non-Mito	non-mito	0.237224	non-mito	-0.111549	Non-Mito	0.1599	No mitochondrial presequence	0
non-mito_GRMZM2G348452_P02	Non-Mito	non-mito	0.235157	non-mito	-0.241126	Non-Mito	0.7909	No mitochondrial presequence	0.162
non-mito_OS01T0285300-01	Non-Mito	non-mito	0.233169	non-mito	-0.738746	Non-Mito	0.4198	No mitochondrial presequence	0.019
non-mito_sp|Q6YUS3|TDR_ORYSJ Transcription factor TDR OS=Oryza sativa subsp. japonica GN=TDR PE=1 SV=1	Non-Mito	non-mito	0.233145	non-mito	-0.206704	Non-Mito	0.0087	No mitochondrial presequence	0
non-mito_OS04T0610500-01	Non-Mito	non-mito	0.229576	non-mito	-0.372591	Non-Mito	0.362	No mitochondrial presequence	0.021
non-mito_sp|Q8L638|ALG10_ARATH Dol-P-Glc:Glc(2)Man(9)GlcNAc(2)-PP-Dol alpha-1,2-glucosyltransferase OS=Arabidopsis thaliana GN=ALG10 PE=1 SV=1	Non-Mito	non-mito	0.229323	non-mito	-0.303244	Non-Mito	0.3679	No mitochondrial presequence	0
non-mito_sp|K4C9E2|NSY_SOLLC Neoxanthin synthase, chloroplastic OS=Solanum lycopersicum GN=NSY PE=1 SV=1	Non-Mito	non-mito	0.228697	non-mito	-0.596696	Non-Mito	0.7319	No mitochondrial presequence	0.025
non-mito_OS04T0497900-01	Non-Mito	non-mito	0.228229	non-mito	-0.461489	Mito	0.9958	No mitochondrial presequence	0.076
non-mito_OS05T0243200-01	Non-Mito	non-mito	0.227673	non-mito	-0.397107	Mito	0.9526	No mitochondrial presequence	0.01
non-mito_OS06T0625400-02	Non-Mito	non-mito	0.225773	non-mito	-0.35716	Non-Mito	0.1238	No mitochondrial presequence	0
non-mito_sp|Q6IDB0|SPER3_ARATH Protein SPEAR3 OS=Arabidopsis thaliana GN=SPEAR3 PE=1 SV=1	Non-Mito	non-mito	0.225674	non-mito	-0.507176	Mito	0.9256	No mitochondrial presequence	0
non-mito_OS02T0580300-01	Non-Mito	non-mito	0.225662	non-mito	-0.350464	Non-Mito	0.0081	No mitochondrial presequence	0
non-mito_OS02T0580300-02	Non-Mito	non-mito	0.225662	non-mito	-0.350464	Non-Mito	0.0081	No mitochondrial presequence	0
non-mito_OS02T0580300-03	Non-Mito	non-mito	0.225662	non-mito	-0.350464	Non-Mito	0.0081	No mitochondrial presequence	0
non-mito_sp|Q9FKY4|PILS7_ARATH Protein PIN-LIKES 7 OS=Arabidopsis thaliana GN=PILS7 PE=2 SV=1	Non-Mito	non-mito	0.224758	non-mito	-0.0283782	Non-Mito	0.0343	No mitochondrial presequence	0
non-mito_OS06T0607700-01	Non-Mito	non-mito	0.222712	non-mito	-0.293129	Non-Mito	0.0146	No mitochondrial presequence	0
non-mito_OS11T0708400-02	Non-Mito	non-mito	0.219911	non-mito	-0.334917	Non-Mito	0.3532	No mitochondrial presequence	0.032
non-mito_sp|Q9SUL1|RD19C_ARATH Probable cysteine protease RD19C OS=Arabidopsis thaliana GN=RD19C PE=2 SV=1	Non-Mito	non-mito	0.219879	non-mito	-0.128073	Non-Mito	0.0424	No mitochondrial presequence	0
non-mito_sp|F4K933|ET2_ARATH Protein EFFECTOR OF TRANSCRIPTION 2 OS=Arabidopsis thaliana GN=ET2 PE=1 SV=1	Non-Mito	non-mito	0.219706	non-mito	-0.164407	Non-Mito	0.0796	No mitochondrial presequence	0
non-mito_OS07T0243200-01	Non-Mito	non-mito	0.2185	non-mito	-0.568444	Mito	0.958	No mitochondrial presequence	0.365
non-mito_OS06T0212900-01	Non-Mito	non-mito	0.218176	non-mito	-0.770776	Non-Mito	0.3154	No mitochondrial presequence	0
non-mito_OS07T0471000-01	Non-Mito	non-mito	0.217308	non-mito	-0.566972	Mito	0.9724	No mitochondrial presequence	0.009
non-mito_OS03T0353400-02	Non-Mito	non-mito	0.214562	non-mito	-0.304745	Non-Mito	0.0892	No mitochondrial presequence	0
non-mito_OS03T0633900-01	Non-Mito	non-mito	0.213825	non-mito	-0.498588	Non-Mito	0.7738	No mitochondrial presequence	0.005
non-mito_sp|Q9SHL8|PILS5_ARATH Protein PIN-LIKES 5 OS=Arabidopsis thaliana GN=PILS5 PE=2 SV=1	Non-Mito	non-mito	0.21365	non-mito	-0.00956205	Non-Mito	0.0552	No mitochondrial presequence	0.005
non-mito_Traes_2DL_55A36AA24.2	Non-Mito	non-mito	0.212491	non-mito	-0.767992	Non-Mito	0.0788	No mitochondrial presequence	0.068
non-mito_MLOC_71332.2	Non-Mito	non-mito	0.210911	non-mito	-0.254068	Non-Mito	0.3485	No mitochondrial presequence	0.056
non-mito_OS03T0240600-01	Non-Mito	non-mito	0.208812	non-mito	-0.424858	Non-Mito	0.7664	Possessing mitochondrial presequence	0.774
non-mito_OS03T0786100-02	Non-Mito	non-mito	0.208423	non-mito	-0.269921	Non-Mito	0.0224	No mitochondrial presequence	0
non-mito_sp|Q8GTS2|BZP23_ARATH Basic leucine zipper 23 OS=Arabidopsis thaliana GN=BZIP23 PE=2 SV=1	Non-Mito	non-mito	0.208204	non-mito	-0.0555239	Non-Mito	0.0084	No mitochondrial presequence	0
non-mito_GRMZM2G158526_P02	Non-Mito	non-mito	0.207348	non-mito	-0.272985	Non-Mito	0.6105	No mitochondrial presequence	0.097
non-mito_Traes_2AL_079988C38.1	Non-Mito	non-mito	0.206851	non-mito	-0.898999	Mito	0.8812	No mitochondrial presequence	0.085
non-mito_OS06T0571100-01	Non-Mito	non-mito	0.205173	non-mito	-0.76286	Non-Mito	0.043	No mitochondrial presequence	0
non-mito_OS01T0591000-02	Non-Mito	non-mito	0.205106	non-mito	-0.550291	Non-Mito	0.0105	No mitochondrial presequence	0
non-mito_OS02T0814200-01	Non-Mito	non-mito	0.204657	non-mito	-0.237166	Non-Mito	0.0964	No mitochondrial presequence	0.027
non-mito_OS01T0130200-00	Non-Mito	non-mito	0.204289	non-mito	-0.857493	Non-Mito	0.0337	No mitochondrial presequence	0
non-mito_GRMZM2G143602_P01	Non-Mito	non-mito	0.204209	non-mito	0.0307551	Non-Mito	0.0268	No mitochondrial presequence	0.004
non-mito_sp|O81787|PTF2_ARATH Plant-specific TFIIB-related protein PTF2 OS=Arabidopsis thaliana GN=PTF2 PE=1 SV=1	Non-Mito	non-mito	0.204198	non-mito	0.0137271	Non-Mito	0.0147	No mitochondrial presequence	0
non-mito_GRMZM2G126834_P01	Non-Mito	non-mito	0.203716	non-mito	0.0958436	Non-Mito	0.0242	No mitochondrial presequence	0
non-mito_GRMZM2G126834_P02	Non-Mito	non-mito	0.203716	non-mito	0.0958436	Non-Mito	0.0242	No mitochondrial presequence	0
non-mito_sp|Q9LJ97|LEA31_ARATH Late embryogenesis abundant protein 31 OS=Arabidopsis thaliana GN=RAB28 PE=1 SV=1	Non-Mito	non-mito	0.203043	non-mito	-0.286035	Non-Mito	0.0123	No mitochondrial presequence	0
non-mito_GRMZM2G492252_P01	Non-Mito	non-mito	0.202553	non-mito	-0.0481623	Non-Mito	0.044	No mitochondrial presequence	0
non-mito_Traes_6BS_8BE273DEF.1	Non-Mito	non-mito	0.202309	non-mito	-0.231317	Non-Mito	0.7195	No mitochondrial presequence	0.003
non-mito_GRMZM2G015419_P02	Non-Mito	non-mito	0.201789	non-mito	-0.753208	Mito	0.8948	No mitochondrial presequence	0.11
non-mito_OS02T0753800-01	Non-Mito	non-mito	0.199286	non-mito	0.102042	Non-Mito	0.0474	No mitochondrial presequence	0.018
non-mito_OS08T0243600-01	Non-Mito	non-mito	0.198676	non-mito	-0.0842487	Non-Mito	0.2107	No mitochondrial presequence	0
non-mito_sp|F4IY62|UGPA3_ARATH UTP--glucose-1-phosphate uridylyltransferase 3, chloroplastic OS=Arabidopsis thaliana GN=UGP3 PE=1 SV=1	Non-Mito	non-mito	0.19693	non-mito	-0.360281	Non-Mito	0.1368	No mitochondrial presequence	0.094
non-mito_Traes_2BL_F49E62B6E.1	Non-Mito	non-mito	0.196606	non-mito	-0.729168	Non-Mito	0.0113	No mitochondrial presequence	0.072
non-mito_GRMZM2G400470_P01	Non-Mito	non-mito	0.19649	non-mito	0.110745	Non-Mito	0.112	No mitochondrial presequence	0.01
non-mito_GRMZM2G129954_P01	Non-Mito	non-mito	0.196173	non-mito	-0.366838	Non-Mito	0.2819	No mitochondrial presequence	0.007
non-mito_OS10T0580400-01	Non-Mito	non-mito	0.196014	non-mito	-0.436096	Non-Mito	0.0132	No mitochondrial presequence	0.004
non-mito_sp|Q9LLB0|AOS2_SOLLC Allene oxide synthase 2, chloroplastic OS=Solanum lycopersicum GN=AOS2 PE=1 SV=1	Non-Mito	non-mito	0.194245	non-mito	-0.508603	Mito	0.9563	No mitochondrial presequence	0.014
non-mito_Traes_4DL_1C83E15D3.2	Non-Mito	non-mito	0.194215	non-mito	-0.473309	Non-Mito	0.0028	No mitochondrial presequence	0
non-mito_OS02T0195300-01	Non-Mito	non-mito	0.193845	non-mito	-0.33363	Non-Mito	0.6003	No mitochondrial presequence	0.006
non-mito_sp|Q9C8E6|PMI1_ARATH Protein PLASTID MOVEMENT IMPAIRED 1 OS=Arabidopsis thaliana GN=PMI1 PE=1 SV=1	Non-Mito	non-mito	0.191693	non-mito	-0.752878	Non-Mito	0.0143	No mitochondrial presequence	0
non-mito_OS12T0188700-02	Non-Mito	non-mito	0.191272	non-mito	-0.263483	Non-Mito	0.6591	No mitochondrial presequence	0.004
non-mito_Traes_6AL_294A98532.1	Non-Mito	non-mito	0.189473	non-mito	-0.694804	Non-Mito	0.7582	No mitochondrial presequence	0
non-mito_TRAES3BF094400050CFD_t1	Non-Mito	non-mito	0.188704	non-mito	-0.660208	Non-Mito	0.122	No mitochondrial presequence	0
non-mito_GRMZM2G030583_P04	Non-Mito	non-mito	0.188678	non-mito	0.111318	Non-Mito	0.4178	No mitochondrial presequence	0.071
non-mito_sp|A8MQN2|LNK1_ARATH Protein LNK1 OS=Arabidopsis thaliana GN=LNK1 PE=1 SV=1	Non-Mito	non-mito	0.188472	non-mito	-0.376362	Non-Mito	0.042	No mitochondrial presequence	0
non-mito_OS05T0458100-01	Non-Mito	non-mito	0.18787	non-mito	-0.15238	Non-Mito	0.1981	No mitochondrial presequence	0
non-mito_Traes_4BL_2CEFDE904.1	Non-Mito	non-mito	0.18674	non-mito	-0.133728	Non-Mito	0.0451	No mitochondrial presequence	0
non-mito_Traes_7DL_91CFE828F.1	Non-Mito	non-mito	0.184147	non-mito	0.0479819	Non-Mito	0.0243	No mitochondrial presequence	0
non-mito_GRMZM2G143602_P03	Non-Mito	non-mito	0.182493	non-mito	0.0105215	Non-Mito	0.0064	No mitochondrial presequence	0.004
non-mito_OS02T0112900-00	Non-Mito	non-mito	0.182176	non-mito	-0.811229	Non-Mito	0.031	No mitochondrial presequence	0
non-mito_OS02T0117400-01	Non-Mito	non-mito	0.181871	non-mito	-0.524618	Non-Mito	0.1555	No mitochondrial presequence	0
non-mito_Traes_4DL_15045954F.1	Non-Mito	non-mito	0.181244	non-mito	-0.165239	Non-Mito	0.0451	No mitochondrial presequence	0
non-mito_MLOC_72275.1	Non-Mito	non-mito	0.181054	non-mito	-0.0381525	Non-Mito	0.1015	No mitochondrial presequence	0
non-mito_OS04T0462500-01	Non-Mito	non-mito	0.18102	non-mito	-0.420817	Non-Mito	0.0146	No mitochondrial presequence	0
non-mito_OS10T0563600-01	Non-Mito	non-mito	0.180705	non-mito	-0.43953	Mito	0.9574	No mitochondrial presequence	0.022
non-mito_Traes_2BL_B194FF93B.2	Non-Mito	non-mito	0.18044	non-mito	0.0627261	Non-Mito	0.0556	No mitochondrial presequence	0
non-mito_sp|Q9LNC5|CLO_ARATH 110 kDa U5 small nuclear ribonucleoprotein component CLO OS=Arabidopsis thaliana GN=CLO PE=1 SV=1	Non-Mito	non-mito	0.17989	non-mito	-0.094036	Non-Mito	0.0303	No mitochondrial presequence	0
non-mito_OS08T0436700-01	Non-Mito	non-mito	0.178124	non-mito	-0.135974	Non-Mito	0.0143	No mitochondrial presequence	0
non-mito_OS09T0501850-01	Non-Mito	non-mito	0.177974	non-mito	-0.123954	Non-Mito	0.004	No mitochondrial presequence	0
non-mito_OS02T0730300-01	Non-Mito	non-mito	0.177637	non-mito	-1.06803	Non-Mito	0.0265	No mitochondrial presequence	0
non-mito_Traes_4AS_A322DBCB0.2	Non-Mito	non-mito	0.176225	non-mito	-0.600238	Non-Mito	0.0029	No mitochondrial presequence	0
non-mito_MLOC_56286.2	Non-Mito	non-mito	0.175363	non-mito	-0.624916	Non-Mito	0.7174	Possessing mitochondrial presequence	0.587
non-mito_GRMZM2G170839_P02	Non-Mito	non-mito	0.174964	non-mito	-0.521037	Non-Mito	0.1404	No mitochondrial presequence	0
non-mito_OS10T0489100-01	Non-Mito	non-mito	0.174791	non-mito	-0.596975	Non-Mito	0.1682	No mitochondrial presequence	0.008
non-mito_sp|Q9S7M0|CB3_ARATH Chlorophyll a-b binding protein 3, chloroplastic OS=Arabidopsis thaliana GN=LHCB3 PE=1 SV=1	Non-Mito	non-mito	0.173048	non-mito	-0.98555	Non-Mito	0.32	No mitochondrial presequence	0
non-mito_sp|Q8GWT7|LEA47_ARATH Late embryogenesis abundant protein 47 OS=Arabidopsis thaliana GN=At5g27980 PE=2 SV=1	Non-Mito	non-mito	0.172812	non-mito	-0.685563	Non-Mito	0.054	No mitochondrial presequence	0
non-mito_MLOC_56286.3	Non-Mito	non-mito	0.172575	non-mito	-0.60787	Non-Mito	0.642	No mitochondrial presequence	0.336
non-mito_GRMZM2G099797_P01	Non-Mito	non-mito	0.170849	non-mito	0.0932766	Non-Mito	0.0238	No mitochondrial presequence	0
non-mito_GRMZM2G099797_P02	Non-Mito	non-mito	0.170849	non-mito	0.0932766	Non-Mito	0.0238	No mitochondrial presequence	0
non-mito_GRMZM2G099797_P03	Non-Mito	non-mito	0.170849	non-mito	0.0932766	Non-Mito	0.0238	No mitochondrial presequence	0
non-mito_OS01T0102300-01	Non-Mito	non-mito	0.17003	non-mito	-0.849723	Mito	0.9583	No mitochondrial presequence	0
non-mito_sp|Q9ZQ85|EFM_ARATH Myb family transcription factor EFM OS=Arabidopsis thaliana GN=EFM PE=1 SV=2	Non-Mito	non-mito	0.169935	non-mito	-0.999953	Non-Mito	0.1206	No mitochondrial presequence	0
non-mito_GRMZM2G158526_P04	Non-Mito	non-mito	0.169792	non-mito	-1.02533	Non-Mito	0.1061	No mitochondrial presequence	0.067
non-mito_OS07T0549600-01	Non-Mito	non-mito	0.168858	non-mito	0.0204488	Non-Mito	0.0329	No mitochondrial presequence	0
non-mito_Traes_5DL_C5D9E96D4.1	Non-Mito	non-mito	0.168831	non-mito	-0.664553	Non-Mito	0.2174	No mitochondrial presequence	0
non-mito_OS04T0570000-00	Non-Mito	non-mito	0.16822	non-mito	-0.638597	Non-Mito	0.3796	No mitochondrial presequence	0.024
non-mito_OS01T0812000-01	Non-Mito	non-mito	0.167574	non-mito	-0.530094	Non-Mito	0.0548	No mitochondrial presequence	0
non-mito_OS08T0478200-01	Non-Mito	non-mito	0.167069	non-mito	-0.550174	Non-Mito	0.3472	No mitochondrial presequence	0.015
non-mito_OS09T0521900-01	Non-Mito	non-mito	0.166235	non-mito	-0.0309471	Non-Mito	0.0682	No mitochondrial presequence	0.142
non-mito_OS09T0346500-04	Non-Mito	non-mito	0.164767	non-mito	-0.550497	Non-Mito	0.7925	No mitochondrial presequence	0
non-mito_GRMZM5G857992_P01	Non-Mito	non-mito	0.164326	non-mito	-0.424664	Non-Mito	0.0151	No mitochondrial presequence	0
non-mito_sp|Q9SA57|LEA3_ARATH Late embryogenesis abundant protein 3 OS=Arabidopsis thaliana GN=At1g03120 PE=3 SV=1	Non-Mito	non-mito	0.16137	non-mito	-0.523173	Non-Mito	0.0129	No mitochondrial presequence	0
non-mito_GRMZM2G321239_P01	Non-Mito	non-mito	0.160695	non-mito	-0.153315	Mito	0.8908	Possessing mitochondrial presequence	0.875
non-mito_sp|Q0WNB1|DUF5_ARATH DUF724 domain-containing protein 5 OS=Arabidopsis thaliana GN=DUF5 PE=1 SV=1	Non-Mito	non-mito	0.159957	non-mito	-0.744815	Non-Mito	0.0195	No mitochondrial presequence	0
non-mito_OS02T0622100-01	Non-Mito	non-mito	0.159876	non-mito	-0.361595	Non-Mito	0.3674	No mitochondrial presequence	0.003
non-mito_Traes_6BL_784C950E0.2	Non-Mito	non-mito	0.158698	non-mito	-0.108686	Non-Mito	0.0418	No mitochondrial presequence	0
non-mito_OS04T0623300-01	Non-Mito	non-mito	0.158587	non-mito	-0.571801	Non-Mito	0.1663	No mitochondrial presequence	0.007
non-mito_GRMZM2G056039_P01	Non-Mito	non-mito	0.157909	non-mito	0.0717881	Non-Mito	0.0261	No mitochondrial presequence	0.003
non-mito_OS06T0652000-01	Non-Mito	non-mito	0.157905	non-mito	-0.29426	Non-Mito	0.1606	No mitochondrial presequence	0.137
non-mito_OS01T0600900-02	Non-Mito	non-mito	0.157632	non-mito	-0.552333	Non-Mito	0.6267	No mitochondrial presequence	0.003
non-mito_OS05T0498300-01	Non-Mito	non-mito	0.157256	non-mito	-1.10031	Non-Mito	0.0091	No mitochondrial presequence	0
non-mito_GRMZM2G010302_P01	Non-Mito	non-mito	0.15672	non-mito	-0.955613	Non-Mito	0.0223	No mitochondrial presequence	0
non-mito_GRMZM2G064732_P01	Non-Mito	non-mito	0.156676	non-mito	-0.421199	Non-Mito	0.246	No mitochondrial presequence	0
non-mito_GRMZM2G064732_P02	Non-Mito	non-mito	0.156676	non-mito	-0.421199	Non-Mito	0.246	No mitochondrial presequence	0
non-mito_OS04T0434800-01	Non-Mito	non-mito	0.156513	non-mito	-0.64958	Mito	0.9205	No mitochondrial presequence	0.275
non-mito_OS04T0434800-02	Non-Mito	non-mito	0.156513	non-mito	-0.64958	Mito	0.9205	No mitochondrial presequence	0.275
non-mito_sp|Q9C999|PILS2_ARATH Protein PIN-LIKES 2 OS=Arabidopsis thaliana GN=PILS2 PE=2 SV=1	Non-Mito	non-mito	0.15624	non-mito	-0.130833	Mito	0.9246	No mitochondrial presequence	0
non-mito_Traes_5BL_4497A137C.1	Non-Mito	non-mito	0.155227	non-mito	-0.32599	Non-Mito	0.1707	No mitochondrial presequence	0
non-mito_OS11T0209700-01	Non-Mito	non-mito	0.155186	non-mito	-0.573394	Non-Mito	0.2326	No mitochondrial presequence	0.011
non-mito_GRMZM2G056014_P02	Non-Mito	non-mito	0.155016	non-mito	-0.529602	Non-Mito	0.0073	No mitochondrial presequence	0.022
non-mito_OS02T0126400-01	Non-Mito	non-mito	0.153008	non-mito	-0.150544	Non-Mito	0.0645	No mitochondrial presequence	0
non-mito_OS10T0471700-02	Non-Mito	non-mito	0.152156	non-mito	-0.917385	Non-Mito	0.0246	No mitochondrial presequence	0
non-mito_OS03T0730800-01	Non-Mito	non-mito	0.152065	non-mito	-0.355067	Non-Mito	0.0077	No mitochondrial presequence	0
non-mito_GRMZM2G046021_P02	Non-Mito	non-mito	0.151672	non-mito	-0.206183	Non-Mito	0.0591	No mitochondrial presequence	0.015
non-mito_OS02T0103800-01	Non-Mito	non-mito	0.1516	non-mito	-0.890407	Mito	0.9604	No mitochondrial presequence	0.003
non-mito_GRMZM2G392101_P01	Non-Mito	non-mito	0.151276	non-mito	-0.226357	Non-Mito	0.158	No mitochondrial presequence	0
non-mito_MLOC_63012.1	Non-Mito	non-mito	0.149799	non-mito	-0.256703	Non-Mito	0.3173	No mitochondrial presequence	0.006
non-mito_OS07T0529600-02	Non-Mito	non-mito	0.149583	non-mito	-0.97833	Mito	0.9371	No mitochondrial presequence	0.102
non-mito_OS01T0229400-01	Non-Mito	non-mito	0.149248	non-mito	0.105702	Non-Mito	0.3102	No mitochondrial presequence	0.071
non-mito_sp|Q8LPI7|CKL4_ARATH Protein CASEIN KINASE I-LIKE 4 OS=Arabidopsis thaliana GN=CKL4 PE=1 SV=1	Non-Mito	non-mito	0.14906	non-mito	-0.547497	Non-Mito	0.2679	No mitochondrial presequence	0.003
non-mito_OS07T0529600-01	Non-Mito	non-mito	0.148577	non-mito	-1.02148	Mito	0.9349	No mitochondrial presequence	0.115
non-mito_OS02T0743500-02	Non-Mito	non-mito	0.147635	non-mito	-0.630728	Non-Mito	0.0504	No mitochondrial presequence	0
non-mito_OS04T0656500-01	Non-Mito	non-mito	0.147472	non-mito	-0.548106	Non-Mito	0.1461	No mitochondrial presequence	0
non-mito_sp|Q93Z18|CKL3_ARATH Protein CASEIN KINASE I-LIKE 3 OS=Arabidopsis thaliana GN=CKL3 PE=1 SV=1	Non-Mito	non-mito	0.144883	non-mito	-0.584363	Non-Mito	0.2914	No mitochondrial presequence	0
non-mito_OS01T0844300-01	Non-Mito	non-mito	0.144718	non-mito	-0.198088	Non-Mito	0.6898	No mitochondrial presequence	0.035
non-mito_sp|Q9FK47|PHLA_ARATH Myb-related protein 1 OS=Arabidopsis thaliana GN=MYR1 PE=1 SV=1	Non-Mito	non-mito	0.144092	non-mito	-1.00025	Non-Mito	0.1263	No mitochondrial presequence	0.086
non-mito_sp|F4IIS5|KN5A_ARATH Kinesin-like protein KIN-5A OS=Arabidopsis thaliana GN=KIN5A PE=1 SV=1	Non-Mito	non-mito	0.142913	non-mito	-0.883484	Non-Mito	0.1066	No mitochondrial presequence	0
non-mito_OS08T0266700-01	Non-Mito	non-mito	0.14198	non-mito	-0.136813	Non-Mito	0.1858	No mitochondrial presequence	0.015
non-mito_OS11T0708600-01	Non-Mito	non-mito	0.141803	non-mito	-0.492263	Non-Mito	0.0024	No mitochondrial presequence	0
non-mito_GRMZM2G348452_P01	Non-Mito	non-mito	0.141007	non-mito	-0.613513	Non-Mito	0.0536	No mitochondrial presequence	0
non-mito_GRMZM2G348452_P04	Non-Mito	non-mito	0.141007	non-mito	-0.613513	Non-Mito	0.0536	No mitochondrial presequence	0
non-mito_GRMZM2G154628_P01	Non-Mito	non-mito	0.140509	non-mito	-0.825141	Non-Mito	0.0861	No mitochondrial presequence	0
non-mito_GRMZM2G010302_P02	Non-Mito	non-mito	0.140141	non-mito	-0.912709	Non-Mito	0.0066	No mitochondrial presequence	0
non-mito_OS12T0183200-00	Non-Mito	non-mito	0.139165	non-mito	-0.474741	Non-Mito	0.0295	No mitochondrial presequence	0
non-mito_sp|P94078|MANA1_ARATH Alpha-mannosidase At3g26720 OS=Arabidopsis thaliana GN=At3g26720 PE=1 SV=1	Non-Mito	non-mito	0.137989	non-mito	-0.37656	Non-Mito	0.0348	No mitochondrial presequence	0
non-mito_OS03T0137700-01	Non-Mito	non-mito	0.137585	non-mito	-0.552137	Mito	0.9974	No mitochondrial presequence	0.044
non-mito_Traes_4AL_0508F4210.1	Non-Mito	non-mito	0.137425	non-mito	-0.473959	Non-Mito	0.0039	No mitochondrial presequence	0
non-mito_TRAES3BF002300010CFD_t1	Non-Mito	non-mito	0.137347	non-mito	0.0273486	Non-Mito	0.0028	No mitochondrial presequence	0.003
non-mito_OS06T0133000-01	Non-Mito	non-mito	0.137124	non-mito	-1.08247	Mito	0.9022	No mitochondrial presequence	0.013
non-mito_GRMZM2G016439_P01	Non-Mito	non-mito	0.137016	non-mito	-0.456079	Non-Mito	0.2592	No mitochondrial presequence	0
non-mito_OS07T0409900-01	Non-Mito	non-mito	0.136606	non-mito	-0.223371	Non-Mito	0.0953	No mitochondrial presequence	0
non-mito_MLOC_60412.1	Non-Mito	non-mito	0.136348	non-mito	-0.78341	Non-Mito	0.006	No mitochondrial presequence	0
non-mito_GRMZM2G056014_P01	Non-Mito	non-mito	0.135601	non-mito	-0.50059	Non-Mito	0.0169	No mitochondrial presequence	0.021
non-mito_sp|Q7X8R0|EAT1_ORYSJ Transcription factor EAT1 OS=Oryza sativa subsp. japonica GN=EAT1 PE=1 SV=2	Non-Mito	non-mito	0.135322	non-mito	-0.646498	Non-Mito	0.0354	No mitochondrial presequence	0
non-mito_GRMZM2G098643_P01	Non-Mito	non-mito	0.13518	non-mito	-0.350388	Non-Mito	0.1414	No mitochondrial presequence	0.101
non-mito_OS05T0119200-01	Non-Mito	non-mito	0.134862	non-mito	-0.503846	Non-Mito	0.0256	No mitochondrial presequence	0.004
non-mito_OS12T0291100-01	Non-Mito	non-mito	0.134163	non-mito	-0.519353	Non-Mito	0.7193	No mitochondrial presequence	0.009
non-mito_OS06T0726800-01	Non-Mito	non-mito	0.134131	non-mito	-0.760522	Non-Mito	0.0276	No mitochondrial presequence	0.005
non-mito_OS01T0584900-01	Non-Mito	non-mito	0.133866	non-mito	-0.33843	Non-Mito	0.0849	No mitochondrial presequence	0
non-mito_OS01T0557500-01	Non-Mito	non-mito	0.133764	non-mito	-1.0426	Non-Mito	0.0995	No mitochondrial presequence	0.176
non-mito_Traes_2BS_640D008BF.1	Non-Mito	non-mito	0.13333	non-mito	-0.537339	Non-Mito	0.7967	No mitochondrial presequence	0.004
non-mito_OS02T0120800-01	Non-Mito	non-mito	0.133205	non-mito	0.114907	Non-Mito	0.0997	No mitochondrial presequence	0.031
non-mito_OS02T0462800-01	Non-Mito	non-mito	0.13298	non-mito	-0.750827	Non-Mito	0.0981	No mitochondrial presequence	0
non-mito_OS08T0162800-01	Non-Mito	non-mito	0.132122	non-mito	-0.213241	Non-Mito	0.0878	No mitochondrial presequence	0
non-mito_GRMZM2G403620_P01	Non-Mito	non-mito	0.131958	non-mito	-0.0683482	Non-Mito	0.2406	No mitochondrial presequence	0.072
non-mito_GRMZM2G092125_P01	Non-Mito	non-mito	0.131489	non-mito	-0.694322	Non-Mito	0.055	No mitochondrial presequence	0
non-mito_GRMZM2G492252_P02	Non-Mito	non-mito	0.131414	non-mito	-0.266709	Non-Mito	0.283	No mitochondrial presequence	0.053
non-mito_Traes_4BL_06F78B23C.1	Non-Mito	non-mito	0.13133	non-mito	-0.947326	Non-Mito	0.0151	No mitochondrial presequence	0
non-mito_GRMZM2G176217_P02	Non-Mito	non-mito	0.131122	non-mito	0.114892	Non-Mito	0.0965	No mitochondrial presequence	0.015
non-mito_OS03T0243600-01	Non-Mito	non-mito	0.130336	non-mito	-0.850232	Non-Mito	0.0343	No mitochondrial presequence	0
non-mito_GRMZM2G342515_P01	Non-Mito	non-mito	0.129994	non-mito	-0.748338	Non-Mito	0.2904	No mitochondrial presequence	0
non-mito_MLOC_13305.2	Non-Mito	non-mito	0.129399	non-mito	-0.648502	Mito	0.9774	Possessing mitochondrial presequence	0.574
non-mito_MLOC_13305.3	Non-Mito	non-mito	0.129399	non-mito	-0.648502	Mito	0.9774	Possessing mitochondrial presequence	0.574
non-mito_MLOC_13305.4	Non-Mito	non-mito	0.129399	non-mito	-0.648502	Mito	0.9774	Possessing mitochondrial presequence	0.574
non-mito_MLOC_13305.5	Non-Mito	non-mito	0.129399	non-mito	-0.648502	Mito	0.9774	Possessing mitochondrial presequence	0.574
non-mito_OS01T0867300-01	Non-Mito	non-mito	0.129072	non-mito	-0.853258	Non-Mito	0.6356	No mitochondrial presequence	0.137
non-mito_GRMZM2G060109_P01	Non-Mito	non-mito	0.128831	non-mito	-0.666646	Non-Mito	0.0036	No mitochondrial presequence	0
non-mito_sp|Q8VY76|BZP19_ARATH Basic leucine zipper 19 OS=Arabidopsis thaliana GN=BZIP19 PE=2 SV=1	Non-Mito	non-mito	0.12862	non-mito	-0.444131	Non-Mito	0.0077	No mitochondrial presequence	0
non-mito_GRMZM2G451604_P03	Non-Mito	non-mito	0.128179	non-mito	-0.466601	Non-Mito	0.2577	No mitochondrial presequence	0
non-mito_sp|Q9C5J3|RRC1_ARATH Protein RRC1 OS=Arabidopsis thaliana GN=RRC1 PE=1 SV=1	Non-Mito	non-mito	0.128136	non-mito	-0.703037	Non-Mito	0.0334	No mitochondrial presequence	0
non-mito_GRMZM2G473711_P02	Non-Mito	non-mito	0.127901	non-mito	-0.83863	Non-Mito	0.4721	Possessing mitochondrial presequence	0.43
non-mito_MLOC_66238.1	Non-Mito	non-mito	0.127348	non-mito	-0.700804	Non-Mito	0.0252	No mitochondrial presequence	0
non-mito_MLOC_66238.2	Non-Mito	non-mito	0.127348	non-mito	-0.700804	Non-Mito	0.0252	No mitochondrial presequence	0
non-mito_MLOC_66238.3	Non-Mito	non-mito	0.127348	non-mito	-0.700804	Non-Mito	0.0252	No mitochondrial presequence	0
non-mito_sp|Q84VV6|HINT4_ARATH Bifunctional adenosine 5'-phosphosulfate phosphorylase/adenylylsulfatase HINT4 OS=Arabidopsis thaliana GN=HINT4 PE=1 SV=1	Non-Mito	non-mito	0.12686	non-mito	-0.0183757	Non-Mito	0.7697	No mitochondrial presequence	0.058
non-mito_OS07T0545800-01	Non-Mito	non-mito	0.124619	non-mito	-0.571576	Non-Mito	0.0406	No mitochondrial presequence	0
non-mito_AC209819.3_FGP012	Non-Mito	non-mito	0.124377	non-mito	0.114846	Non-Mito	0.088	No mitochondrial presequence	0.015
non-mito_OS03T0835600-01	Non-Mito	non-mito	0.123837	non-mito	-0.957632	Non-Mito	0.0088	No mitochondrial presequence	0.02
non-mito_OS01T0752500-00	Non-Mito	non-mito	0.123025	non-mito	-0.738442	Non-Mito	0.0842	No mitochondrial presequence	0
non-mito_OS02T0274100-01	Non-Mito	non-mito	0.12253	non-mito	-0.0962625	Non-Mito	0.2208	No mitochondrial presequence	0
non-mito_sp|Q8S4Q6|FHY1_ARATH Protein FAR-RED ELONGATED HYPOCOTYL 1 OS=Arabidopsis thaliana GN=FHY1 PE=1 SV=1	Non-Mito	non-mito	0.122256	non-mito	-0.620521	Non-Mito	0.0015	No mitochondrial presequence	0
non-mito_OS06T0115300-01	Non-Mito	non-mito	0.122074	non-mito	-0.209636	Non-Mito	0.1269	No mitochondrial presequence	0
non-mito_OS03T0226400-01	Non-Mito	non-mito	0.121516	non-mito	-0.771071	Non-Mito	0.0254	No mitochondrial presequence	0
non-mito_Traes_2DS_F6B4C05C5.1	Non-Mito	non-mito	0.121424	non-mito	-0.475465	Mito	0.8365	No mitochondrial presequence	0.009
non-mito_OS01T0643300-02	Non-Mito	non-mito	0.121225	non-mito	-0.360028	Non-Mito	0.1438	No mitochondrial presequence	0.042
non-mito_OS04T0542800-01	Non-Mito	non-mito	0.120766	non-mito	-0.86014	Non-Mito	0.0156	No mitochondrial presequence	0
non-mito_sp|Q2R222|C6_ORYSJ Non-specific lipid-transfer protein C6 OS=Oryza sativa subsp. japonica GN=C6 PE=2 SV=1	Non-Mito	non-mito	0.120698	non-mito	-0.370383	Non-Mito	0.0261	No mitochondrial presequence	0
non-mito_OS06T0107700-01	Non-Mito	non-mito	0.120464	non-mito	-1.15238	Mito	0.9629	No mitochondrial presequence	0.004
non-mito_OS12T0132400-01	Non-Mito	non-mito	0.119893	non-mito	0.111539	Mito	0.828	No mitochondrial presequence	0.375
non-mito_GRMZM2G014914_P01	Non-Mito	non-mito	0.118833	non-mito	-0.756889	Non-Mito	0.0613	No mitochondrial presequence	0
non-mito_OS04T0665400-02	Non-Mito	non-mito	0.118371	non-mito	-0.885039	Mito	0.9927	No mitochondrial presequence	0.064
non-mito_OS08T0278900-01	Non-Mito	non-mito	0.117721	non-mito	-0.69	Non-Mito	0.0072	No mitochondrial presequence	0
non-mito_Traes_2BS_0AF61748C.1	Non-Mito	non-mito	0.117626	non-mito	-0.519296	Mito	0.933	No mitochondrial presequence	0.006
non-mito_OS03T0684400-01	Non-Mito	non-mito	0.11761	non-mito	-1.09257	Mito	0.816	No mitochondrial presequence	0
non-mito_sp|Q9LML2|SMXL6_ARATH Protein SMAX1-LIKE 6 OS=Arabidopsis thaliana GN=SMXL6 PE=1 SV=1	Non-Mito	non-mito	0.116533	non-mito	-0.860892	Non-Mito	0.3639	No mitochondrial presequence	0.005
non-mito_OS01T0624700-01	Non-Mito	non-mito	0.116309	non-mito	-0.232493	Non-Mito	0.1374	No mitochondrial presequence	0.024
non-mito_OS05T0407500-01	Non-Mito	non-mito	0.116065	non-mito	-0.54827	Non-Mito	0.149	No mitochondrial presequence	0.012
non-mito_OS06T0603000-01	Non-Mito	non-mito	0.115916	non-mito	-0.848097	Mito	0.9924	No mitochondrial presequence	0.004
non-mito_Traes_1AS_36AF74187.2	Non-Mito	non-mito	0.11573	non-mito	-0.765936	Non-Mito	0.0125	No mitochondrial presequence	0
non-mito_MLOC_17377.2	Non-Mito	non-mito	0.115318	non-mito	0.11487	Non-Mito	0.2069	No mitochondrial presequence	0.036
non-mito_OS04T0605500-01	Non-Mito	non-mito	0.115285	non-mito	-0.966358	Non-Mito	0.0943	No mitochondrial presequence	0.2
non-mito_OS03T0576600-00	Non-Mito	non-mito	0.113639	non-mito	-0.326757	Non-Mito	0.0261	No mitochondrial presequence	0
non-mito_OS04T0493100-01	Non-Mito	non-mito	0.113544	non-mito	-0.420635	Non-Mito	0.2809	No mitochondrial presequence	0
non-mito_sp|O80875|SMXL7_ARATH Protein SMAX1-LIKE 7 OS=Arabidopsis thaliana GN=SMXL7 PE=1 SV=1	Non-Mito	non-mito	0.113358	non-mito	-0.708041	Non-Mito	0.5961	No mitochondrial presequence	0.006
non-mito_GRMZM2G046021_P01	Non-Mito	non-mito	0.112826	non-mito	-1.19065	Non-Mito	0.0229	No mitochondrial presequence	0
non-mito_sp|F4IGZ2|SMXL8_ARATH Protein SMAX1-LIKE 8 OS=Arabidopsis thaliana GN=SMXL8 PE=1 SV=1	Non-Mito	non-mito	0.112236	non-mito	-0.873334	Non-Mito	0.2105	No mitochondrial presequence	0.051
non-mito_sp|Q2RBP2|D53_ORYSJ Protein DWARF 53 OS=Oryza sativa subsp. japonica GN=D53 PE=1 SV=1	Non-Mito	non-mito	0.111765	non-mito	-1.04385	Mito	0.8975	No mitochondrial presequence	0.072
non-mito_sp|Q8LAJ7|PHL3_ARATH Protein PHR1-LIKE 3 OS=Arabidopsis thaliana GN=PHL3 PE=1 SV=1	Non-Mito	non-mito	0.111605	non-mito	-0.245652	Non-Mito	0.319	No mitochondrial presequence	0
non-mito_OS07T0258400-01	Non-Mito	non-mito	0.111099	non-mito	-0.921328	Non-Mito	0.0231	No mitochondrial presequence	0
non-mito_GRMZM2G053458_P01	Non-Mito	non-mito	0.11085	non-mito	-1.1217	Non-Mito	0.7542	No mitochondrial presequence	0
non-mito_GRMZM2G053458_P02	Non-Mito	non-mito	0.11085	non-mito	-1.1217	Non-Mito	0.7542	No mitochondrial presequence	0
non-mito_Traes_2AS_4C3C5E990.2	Non-Mito	non-mito	0.110632	non-mito	-0.707568	Non-Mito	0.092	No mitochondrial presequence	0
non-mito_sp|Q8L7N4|SP1_ARATH E3 ubiquitin-protein ligase SP1 OS=Arabidopsis thaliana GN=SP1 PE=1 SV=1	Non-Mito	non-mito	0.109824	non-mito	-0.286601	Non-Mito	0.5985	No mitochondrial presequence	0
non-mito_sp|Q9FK15|LEA49_ARATH Late embryogenesis abundant protein 49 OS=Arabidopsis thaliana GN=At5g53260 PE=3 SV=1	Non-Mito	non-mito	0.109283	non-mito	-0.816044	Non-Mito	0.0557	No mitochondrial presequence	0
non-mito_OS05T0329100-01	Non-Mito	non-mito	0.109112	non-mito	-0.7111	Non-Mito	0.014	No mitochondrial presequence	0
non-mito_OS09T0394100-01	Non-Mito	non-mito	0.108944	non-mito	-0.775122	Non-Mito	0.2007	No mitochondrial presequence	0.014
non-mito_GRMZM2G014914_P02	Non-Mito	non-mito	0.108747	non-mito	-0.804266	Non-Mito	0.0613	No mitochondrial presequence	0
non-mito_OS05T0161200-01	Non-Mito	non-mito	0.107936	non-mito	-0.997902	Mito	0.9599	No mitochondrial presequence	0.003
non-mito_sp|K4CF70|HPL_SOLLC Fatty acid hydroperoxide lyase, chloroplastic OS=Solanum lycopersicum GN=HPL PE=1 SV=1	Non-Mito	non-mito	0.107884	non-mito	0.0198542	Non-Mito	0.3194	No mitochondrial presequence	0.004
non-mito_sp|Q9SZR3|SMXL4_ARATH Protein SMAX1-LIKE 4 OS=Arabidopsis thaliana GN=SMXL4 PE=1 SV=1	Non-Mito	non-mito	0.107663	non-mito	-0.9994	Mito	0.9042	No mitochondrial presequence	0.335
non-mito_OS06T0174300-01	Non-Mito	non-mito	0.107652	non-mito	-0.984385	Non-Mito	0.7522	No mitochondrial presequence	0.012
non-mito_OS05T0516600-01	Non-Mito	non-mito	0.107134	non-mito	0.114855	Non-Mito	0.6243	No mitochondrial presequence	0.116
non-mito_GRMZM2G159285_P01	Non-Mito	non-mito	0.106923	non-mito	-0.0186508	Non-Mito	0.0102	No mitochondrial presequence	0
non-mito_OS07T0559700-00	Non-Mito	non-mito	0.106848	non-mito	-0.578409	Non-Mito	0.0657	No mitochondrial presequence	0
non-mito_sp|Q9ZVT1|DUF1_ARATH DUF724 domain-containing protein 1 OS=Arabidopsis thaliana GN=DUF1 PE=2 SV=1	Non-Mito	non-mito	0.106821	non-mito	-0.481435	Non-Mito	0.0176	No mitochondrial presequence	0
non-mito_OS07T0139300-00	Non-Mito	non-mito	0.106625	non-mito	-0.983186	Non-Mito	0.1082	No mitochondrial presequence	0
non-mito_GRMZM2G040736_P01	Non-Mito	non-mito	0.106485	non-mito	-0.210961	Non-Mito	0.0342	No mitochondrial presequence	0
non-mito_OS01T0720500-01	Non-Mito	non-mito	0.105803	non-mito	-0.662955	Non-Mito	0.6	No mitochondrial presequence	0
non-mito_OS02T0702000-00	Non-Mito	non-mito	0.105148	non-mito	-0.714097	Mito	0.8453	No mitochondrial presequence	0
non-mito_sp|Q9FJH5|HIP3_ARATH Heavy metal-associated isoprenylated plant protein 3 OS=Arabidopsis thaliana GN=HIPP3 PE=1 SV=1	Non-Mito	non-mito	0.104463	non-mito	-0.131203	Non-Mito	0.0028	No mitochondrial presequence	0
non-mito_Traes_7BL_D2BF5D4B2.1	Non-Mito	non-mito	0.104281	non-mito	-0.580657	Non-Mito	0.2442	No mitochondrial presequence	0
non-mito_TRAES3BF053100300CFD_t1	Non-Mito	non-mito	0.104192	non-mito	-0.75671	Non-Mito	0.0034	No mitochondrial presequence	0
non-mito_OS02T0765600-01	Non-Mito	non-mito	0.104114	non-mito	-0.66988	Non-Mito	0.3557	No mitochondrial presequence	0
non-mito_Traes_2AS_55BD046C1.1	Non-Mito	non-mito	0.103881	non-mito	-0.911992	Non-Mito	0.0053	No mitochondrial presequence	0
non-mito_OS04T0677066-00	Non-Mito	non-mito	0.1038	non-mito	-0.600351	Mito	0.9334	No mitochondrial presequence	0.03
non-mito_GRMZM2G044627_P01	Non-Mito	non-mito	0.103571	non-mito	-0.910917	Non-Mito	0.0209	No mitochondrial presequence	0
non-mito_GRMZM2G170839_P01	Non-Mito	non-mito	0.103408	non-mito	-0.848236	Non-Mito	0.1144	No mitochondrial presequence	0
non-mito_sp|Q8LPJ1|CKL6_ARATH Casein kinase 1-like protein 6 OS=Arabidopsis thaliana GN=CKL6 PE=1 SV=1	Non-Mito	non-mito	0.103249	non-mito	0.114554	Non-Mito	0.1209	No mitochondrial presequence	0
non-mito_sp|Q9XHV0|MYB80_ARATH Transcription factor MYB80 OS=Arabidopsis thaliana GN=MYB80 PE=1 SV=1	Non-Mito	non-mito	0.103207	non-mito	-0.720635	Non-Mito	0.0553	No mitochondrial presequence	0
non-mito_sp|Q9SQQ9|PHL9_ARATH Myb-related protein 2 OS=Arabidopsis thaliana GN=MYR2 PE=1 SV=1	Non-Mito	non-mito	0.102877	non-mito	-1.13604	Non-Mito	0.0426	No mitochondrial presequence	0.055
non-mito_GRMZM2G121543_P02	Non-Mito	non-mito	0.102852	non-mito	-1.28052	Non-Mito	0.0142	No mitochondrial presequence	0
non-mito_Traes_5AL_056A80914.1	Non-Mito	non-mito	0.102844	non-mito	0.0863156	Non-Mito	0.0319	No mitochondrial presequence	0
non-mito_sp|Q0GXS4|NFP_MEDTR Serine/threonine receptor-like kinase NFP OS=Medicago truncatula GN=NFP PE=1 SV=1	Non-Mito	non-mito	0.10277	non-mito	-0.528159	Non-Mito	0.1028	No mitochondrial presequence	0
non-mito_sp|Q94HV7|SPL1P_ARATH E3 ubiquitin-protein ligase SPL1 OS=Arabidopsis thaliana GN=SPL1 PE=2 SV=1	Non-Mito	non-mito	0.102563	non-mito	-0.330889	Non-Mito	0.6276	No mitochondrial presequence	0.059
non-mito_OS05T0365300-01	Non-Mito	non-mito	0.101716	non-mito	-0.558158	Non-Mito	0.3505	No mitochondrial presequence	0.037
non-mito_Traes_6AL_23B31796F.4	Non-Mito	non-mito	0.101655	non-mito	-0.974401	Non-Mito	0.0613	No mitochondrial presequence	0
non-mito_OS03T0426900-01	Non-Mito	non-mito	0.101174	non-mito	-1.21189	Mito	0.9458	No mitochondrial presequence	0.059
non-mito_GRMZM2G144196_P02	Non-Mito	non-mito	0.100472	non-mito	-1.18158	Non-Mito	0.5549	No mitochondrial presequence	0.159
non-mito_OS06T0320500-01	Non-Mito	non-mito	0.100072	non-mito	-1.15453	Non-Mito	0.6426	No mitochondrial presequence	0.043
non-mito_sp|A8MR65|FHL_ARATH Protein FAR-RED-ELONGATED HYPOCOTYL 1-LIKE OS=Arabidopsis thaliana GN=FHL PE=1 SV=1	Non-Mito	non-mito	0.0995299	non-mito	-0.641476	Non-Mito	0.013	No mitochondrial presequence	0
non-mito_Traes_6BL_E1793636C.1	Non-Mito	non-mito	0.0994278	non-mito	0.0975792	Non-Mito	0.2243	No mitochondrial presequence	0.06
non-mito_OS02T0650300-01	Non-Mito	non-mito	0.0989455	non-mito	-0.943045	Non-Mito	0.0172	No mitochondrial presequence	0
non-mito_OS07T0583600-01	Non-Mito	non-mito	0.098348	non-mito	-0.679982	Non-Mito	0.0237	No mitochondrial presequence	0.01
non-mito_OS06T0228200-01	Non-Mito	non-mito	0.0983308	non-mito	-0.73067	Non-Mito	0.2245	No mitochondrial presequence	0
non-mito_sp|Q9FL59|FTIP1_ARATH FT-interacting protein 1 OS=Arabidopsis thaliana GN=FTIP1 PE=1 SV=1	Non-Mito	non-mito	0.0982254	non-mito	-0.277041	Non-Mito	0.0193	No mitochondrial presequence	0
non-mito_OS09T0469400-01	Non-Mito	non-mito	0.0972366	non-mito	-0.423233	Non-Mito	0.0104	No mitochondrial presequence	0
non-mito_OS01T0977200-00	Non-Mito	non-mito	0.0968319	non-mito	-0.475916	Mito	0.9328	No mitochondrial presequence	0.011
non-mito_OS04T0566500-03	Non-Mito	non-mito	0.0965807	non-mito	-0.174242	Non-Mito	0.0419	No mitochondrial presequence	0
non-mito_sp|F4JCU0|SUA_ARATH SUPPRESSOR OF ABI3-5 OS=Arabidopsis thaliana GN=SUA PE=1 SV=2	Non-Mito	non-mito	0.0964535	non-mito	-0.480607	Non-Mito	0.0063	No mitochondrial presequence	0
non-mito_Traes_5BL_420974D47.1	Non-Mito	non-mito	0.0959285	non-mito	-0.704197	Non-Mito	0.0225	No mitochondrial presequence	0
non-mito_OS06T0136900-01	Non-Mito	non-mito	0.0958762	non-mito	-0.751659	Non-Mito	0.0007	No mitochondrial presequence	0.005
non-mito_OS07T0232900-01	Non-Mito	non-mito	0.095545	non-mito	-1.09919	Non-Mito	0.008	No mitochondrial presequence	0
non-mito_GRMZM2G128421_P01	Non-Mito	non-mito	0.094761	non-mito	-0.0504566	Non-Mito	0.1041	No mitochondrial presequence	0
non-mito_Traes_1DS_D08902BD6.1	Non-Mito	non-mito	0.0943907	non-mito	-0.837442	Non-Mito	0.0524	No mitochondrial presequence	0
non-mito_GRMZM2G096171_P01	Non-Mito	non-mito	0.0940056	non-mito	-0.0393202	Non-Mito	0.0038	No mitochondrial presequence	0
non-mito_sp|Q0J7U6|TPR2_ORYSJ Protein TPR2 OS=Oryza sativa subsp. japonica GN=TPR2 PE=1 SV=1	Non-Mito	non-mito	0.0934863	non-mito	-0.221183	Non-Mito	0.3597	No mitochondrial presequence	0
non-mito_GRMZM2G144196_P03	Non-Mito	non-mito	0.0934599	non-mito	-1.21559	Non-Mito	0.4735	No mitochondrial presequence	0.16
non-mito_sp|A0A068FIK2|KN4A_GOSHI Kinesin-like protein KIN-4A OS=Gossypium hirsutum GN=KIN4A PE=2 SV=1	Non-Mito	non-mito	0.093246	non-mito	0.0936359	Non-Mito	0.0284	No mitochondrial presequence	0
non-mito_GRMZM2G319187_P03	Non-Mito	non-mito	0.0930547	non-mito	0.103549	Non-Mito	0.0414	No mitochondrial presequence	0
non-mito_MLOC_10398.1	Non-Mito	non-mito	0.09258	non-mito	-0.672378	Non-Mito	0.0581	No mitochondrial presequence	0.008
non-mito_OS03T0247900-01	Non-Mito	non-mito	0.0920519	non-mito	-0.272748	Non-Mito	0.2628	No mitochondrial presequence	0.022
non-mito_OS12T0104400-01	Non-Mito	non-mito	0.091146	non-mito	-1.30884	Non-Mito	0.028	No mitochondrial presequence	0
non-mito_GRMZM2G097059_P01	Non-Mito	non-mito	0.090967	non-mito	-1.05562	Non-Mito	0.3044	No mitochondrial presequence	0.014
non-mito_GRMZM2G174807_P03	Non-Mito	non-mito	0.0908699	non-mito	-0.860348	Non-Mito	0.0463	No mitochondrial presequence	0
non-mito_GRMZM2G178693_P01	Non-Mito	non-mito	0.0904496	non-mito	-0.842772	Non-Mito	0.0231	No mitochondrial presequence	0
non-mito_Traes_5DL_A5A32C538.1	Non-Mito	non-mito	0.0901511	non-mito	0.0948644	Non-Mito	0.2237	No mitochondrial presequence	0.004
non-mito_OS07T0490200-01	Non-Mito	non-mito	0.0888998	non-mito	-0.830045	Non-Mito	0.0265	No mitochondrial presequence	0
non-mito_OS01T0678500-01	Non-Mito	non-mito	0.0883268	non-mito	-1.11299	Non-Mito	0.0135	No mitochondrial presequence	0.004
non-mito_OS07T0640900-02	Non-Mito	non-mito	0.0881684	non-mito	-0.821563	Non-Mito	0.158	No mitochondrial presequence	0
non-mito_AC206941.2_FGP002	Non-Mito	non-mito	0.0867374	non-mito	-0.749995	Non-Mito	0.0097	No mitochondrial presequence	0
non-mito_sp|Q8H0V4|DUF7_ARATH DUF724 domain-containing protein 7 OS=Arabidopsis thaliana GN=DUF7 PE=1 SV=1	Non-Mito	non-mito	0.0863747	non-mito	-1.0007	Non-Mito	0.0577	No mitochondrial presequence	0
non-mito_OS03T0169600-01	Non-Mito	non-mito	0.0861877	non-mito	-0.661885	Non-Mito	0.0463	No mitochondrial presequence	0
non-mito_OS08T0541400-01	Non-Mito	non-mito	0.0858045	non-mito	-1.28449	Mito	0.9835	No mitochondrial presequence	0
non-mito_GRMZM2G136032_P01	Non-Mito	non-mito	0.0853454	non-mito	-0.722799	Non-Mito	0.0232	No mitochondrial presequence	0
non-mito_OS01T0884300-01	Non-Mito	non-mito	0.0853066	non-mito	0.00363888	Non-Mito	0.0034	No mitochondrial presequence	0
non-mito_sp|Q8GUL2|MOS14_ARATH Transportin MOS14 OS=Arabidopsis thaliana GN=MOS14 PE=1 SV=1	Non-Mito	non-mito	0.0851775	non-mito	-0.377546	Non-Mito	0.044	No mitochondrial presequence	0.005
non-mito_OS07T0558400-01	Non-Mito	non-mito	0.0843996	non-mito	-1.08838	Mito	0.9693	No mitochondrial presequence	0.016
non-mito_OS05T0343400-01	Non-Mito	non-mito	0.0843927	non-mito	-0.783553	Non-Mito	0.0346	No mitochondrial presequence	0
non-mito_OS04T0681900-02	Non-Mito	non-mito	0.0839019	non-mito	-0.670269	Non-Mito	0.0046	No mitochondrial presequence	0
non-mito_sp|Q40983|SPP_PEA Stromal processing peptidase, chloroplastic OS=Pisum sativum GN=SPP PE=1 SV=2	Non-Mito	non-mito	0.0834807	non-mito	-1.23747	Mito	0.9946	No mitochondrial presequence	0.024
non-mito_sp|Q84LM4|AARE_ARATH Acylamino-acid-releasing enzyme OS=Arabidopsis thaliana GN=AARE PE=1 SV=1	Non-Mito	non-mito	0.0829207	non-mito	-0.524223	Non-Mito	0.0446	No mitochondrial presequence	0
non-mito_OS08T0207500-01	Non-Mito	non-mito	0.0821812	non-mito	-1.02034	Non-Mito	0.3209	No mitochondrial presequence	0
non-mito_GRMZM2G138727_P01	Non-Mito	non-mito	0.0818503	non-mito	-0.698301	Non-Mito	0.0554	No mitochondrial presequence	0
non-mito_Traes_3AL_219064574.1	Non-Mito	non-mito	0.081794	non-mito	-1.04022	Non-Mito	0.0515	No mitochondrial presequence	0.004
non-mito_sp|F4KDN0|HEN4_ARATH KH domain-containing protein HEN4 OS=Arabidopsis thaliana GN=HEN4 PE=1 SV=1	Non-Mito	non-mito	0.0817112	non-mito	-0.656215	Non-Mito	0.0238	No mitochondrial presequence	0.007
non-mito_OS05T0497200-01	Non-Mito	non-mito	0.0813767	non-mito	-1.20588	Non-Mito	0.0122	No mitochondrial presequence	0.003
non-mito_Traes_7BS_721120525.1	Non-Mito	non-mito	0.081356	non-mito	-1.19638	Non-Mito	0.2192	No mitochondrial presequence	0.003
non-mito_OS04T0530600-01	Non-Mito	non-mito	0.079989	non-mito	-0.7952	Mito	0.979	No mitochondrial presequence	0.062
non-mito_OS11T0184900-02	Non-Mito	non-mito	0.0797953	non-mito	-0.068457	Non-Mito	0.0017	No mitochondrial presequence	0.003
non-mito_sp|Q6UD73|LYK3_MEDTR LysM domain receptor-like kinase 3 OS=Medicago truncatula GN=LYK3 PE=1 SV=1	Non-Mito	non-mito	0.0797198	non-mito	-0.545851	Non-Mito	0.0813	No mitochondrial presequence	0.005
non-mito_OS11T0102200-00	Non-Mito	non-mito	0.0794578	non-mito	-1.03234	Non-Mito	0.0409	No mitochondrial presequence	0
non-mito_OS07T0577600-01	Non-Mito	non-mito	0.079136	non-mito	-1.60539	Mito	0.9869	No mitochondrial presequence	0
non-mito_OS07T0206500-00	Non-Mito	non-mito	0.0784321	non-mito	-0.72422	Non-Mito	0.1577	No mitochondrial presequence	0.004
non-mito_OS02T0558100-02	Non-Mito	non-mito	0.0783538	non-mito	-0.864068	Non-Mito	0.0334	No mitochondrial presequence	0
non-mito_Traes_7AL_67921A952.2	Non-Mito	non-mito	0.0778122	non-mito	-1.05178	Mito	0.9455	No mitochondrial presequence	0.094
non-mito_OS04T0401800-01	Non-Mito	non-mito	0.0774681	non-mito	-0.652789	Non-Mito	0.0108	No mitochondrial presequence	0
non-mito_Traes_7DL_CAF83263E.2	Non-Mito	non-mito	0.0773732	non-mito	-1.05002	Mito	0.9463	No mitochondrial presequence	0.099
non-mito_OS05T0150600-02	Non-Mito	non-mito	0.0772044	non-mito	-1.06158	Non-Mito	0.0412	No mitochondrial presequence	0
non-mito_sp|Q10LZ1|PHR1_ORYSJ Protein PHOSPHATE STARVATION RESPONSE 1 OS=Oryza sativa subsp. japonica GN=PHR1 PE=2 SV=1	Non-Mito	non-mito	0.0771008	non-mito	-1.20436	Non-Mito	0.7134	No mitochondrial presequence	0.003
non-mito_Traes_7BL_9BCF391CF.2	Non-Mito	non-mito	0.0768386	non-mito	-1.0364	Mito	0.947	No mitochondrial presequence	0.094
non-mito_Traes_2AL_534E2A595.2	Non-Mito	non-mito	0.0759775	non-mito	-1.01678	Non-Mito	0.0362	No mitochondrial presequence	0
non-mito_OS09T0486500-02	Non-Mito	non-mito	0.0757741	non-mito	-0.549483	Non-Mito	0.0181	No mitochondrial presequence	0
non-mito_AC233887.1_FGP005	Non-Mito	non-mito	0.0756936	non-mito	-0.96211	Non-Mito	0.0104	No mitochondrial presequence	0
non-mito_OS03T0184700-01	Non-Mito	non-mito	0.0752826	non-mito	-0.981923	Non-Mito	0.0921	No mitochondrial presequence	0
non-mito_MLOC_65576.2	Non-Mito	non-mito	0.0752786	non-mito	-1.08402	Non-Mito	0.0542	No mitochondrial presequence	0
non-mito_GRMZM2G400470_P03	Non-Mito	non-mito	0.0750352	non-mito	-0.222687	Non-Mito	0.4258	No mitochondrial presequence	0.009
non-mito_OS08T0162100-01	Non-Mito	non-mito	0.0746953	non-mito	-0.448414	Non-Mito	0.3597	No mitochondrial presequence	0
non-mito_OS10T0419300-00	Non-Mito	non-mito	0.0746166	non-mito	-0.81479	Non-Mito	0.043	No mitochondrial presequence	0
non-mito_OS02T0762400-01	Non-Mito	non-mito	0.0742628	non-mito	-1.02833	Non-Mito	0.1934	No mitochondrial presequence	0.029
non-mito_sp|Q8LPJ3|MANA2_ARATH Probable alpha-mannosidase At5g13980 OS=Arabidopsis thaliana GN=At5g13980 PE=2 SV=1	Non-Mito	non-mito	0.0740752	non-mito	-0.949477	Non-Mito	0.0102	No mitochondrial presequence	0
non-mito_OS01T0928000-01	Non-Mito	non-mito	0.0740256	non-mito	-1.47481	Non-Mito	0.076	No mitochondrial presequence	0
non-mito_OS10T0536000-02	Non-Mito	non-mito	0.0737814	non-mito	-0.340159	Non-Mito	0.3562	No mitochondrial presequence	0.012
non-mito_GRMZM2G032252_P01	Non-Mito	non-mito	0.0734661	non-mito	-0.660144	Non-Mito	0.0721	No mitochondrial presequence	0.02
non-mito_OS12T0178700-01	Non-Mito	non-mito	0.0732373	non-mito	-1.18282	Non-Mito	0.0167	No mitochondrial presequence	0
non-mito_OS01T0862800-01	Non-Mito	non-mito	0.0731001	non-mito	-0.0405773	Non-Mito	0.0164	No mitochondrial presequence	0
non-mito_GRMZM2G473711_P01	Non-Mito	non-mito	0.0730339	non-mito	-1.41264	Non-Mito	0.0562	No mitochondrial presequence	0
non-mito_MLOC_65576.1	Non-Mito	non-mito	0.0729273	non-mito	-1.1193	Non-Mito	0.048	No mitochondrial presequence	0
non-mito_OS10T0419200-00	Non-Mito	non-mito	0.0729007	non-mito	-0.175534	Non-Mito	0.022	No mitochondrial presequence	0
non-mito_GRMZM2G032252_P02	Non-Mito	non-mito	0.0727933	non-mito	-0.683485	Non-Mito	0.0268	No mitochondrial presequence	0.021
non-mito_GRMZM2G106133_P02	Non-Mito	non-mito	0.0727352	non-mito	-0.61963	Non-Mito	0.1252	No mitochondrial presequence	0
non-mito_OS02T0260200-01	Non-Mito	non-mito	0.0727243	non-mito	-0.587745	Non-Mito	0.0146	No mitochondrial presequence	0
non-mito_OS03T0749300-01	Non-Mito	non-mito	0.0723545	non-mito	-0.845002	Non-Mito	0.0668	No mitochondrial presequence	0
non-mito_sp|Q84WL6|WDL3_ARATH Protein WVD2-like 3 OS=Arabidopsis thaliana GN=WDL3 PE=1 SV=1	Non-Mito	non-mito	0.0722579	non-mito	-0.7244	Non-Mito	0.0183	No mitochondrial presequence	0
non-mito_AC202439.3_FGP006	Non-Mito	non-mito	0.0720591	non-mito	-0.677884	Non-Mito	0.0006	No mitochondrial presequence	0
non-mito_GRMZM2G015534_P02	Non-Mito	non-mito	0.0719924	non-mito	-0.800353	Non-Mito	0.0232	No mitochondrial presequence	0
non-mito_OS07T0108800-01	Non-Mito	non-mito	0.0717842	non-mito	-1.02868	Non-Mito	0.0054	No mitochondrial presequence	0.003
non-mito_Traes_2BL_AFF8E770F.1	Non-Mito	non-mito	0.0717003	non-mito	-1.04968	Non-Mito	0.0317	No mitochondrial presequence	0
non-mito_OS06T0612800-01	Non-Mito	non-mito	0.071696	non-mito	-0.516194	Non-Mito	0.0126	No mitochondrial presequence	0
non-mito_OS11T0134500-01	Non-Mito	non-mito	0.0716535	non-mito	-0.811868	Non-Mito	0.3685	No mitochondrial presequence	0.007
non-mito_OS09T0395300-00	Non-Mito	non-mito	0.071628	non-mito	-0.991977	Non-Mito	0.1022	No mitochondrial presequence	0
non-mito_Traes_1BS_72C2A41C4.1	Non-Mito	non-mito	0.0715653	non-mito	-0.947554	Non-Mito	0.0329	No mitochondrial presequence	0
non-mito_GRMZM2G054905_P01	Non-Mito	non-mito	0.0714559	non-mito	-1.20132	Non-Mito	0.3015	No mitochondrial presequence	0.005
non-mito_OS01T0829900-01	Non-Mito	non-mito	0.0713019	non-mito	-1.13535	Non-Mito	0.0688	No mitochondrial presequence	0
non-mito_OS06T0597250-00	Non-Mito	non-mito	0.0712815	non-mito	-1.11463	Non-Mito	0.0093	No mitochondrial presequence	0
non-mito_OS09T0417600-02	Non-Mito	non-mito	0.0711581	non-mito	-0.520364	Non-Mito	0.0145	No mitochondrial presequence	0
non-mito_Traes_6DL_2440ED50B.1	Non-Mito	non-mito	0.0709165	non-mito	-0.500845	Non-Mito	0.0855	No mitochondrial presequence	0.014
non-mito_OS08T0531000-01	Non-Mito	non-mito	0.0708974	non-mito	-1.16828	Non-Mito	0.2622	No mitochondrial presequence	0.014
non-mito_OS05T0474400-01	Non-Mito	non-mito	0.0708545	non-mito	-0.974538	Non-Mito	0.1539	No mitochondrial presequence	0
non-mito_OS04T0671300-01	Non-Mito	non-mito	0.0707641	non-mito	-0.850458	Non-Mito	0.0712	No mitochondrial presequence	0.008
non-mito_OS07T0633500-00	Non-Mito	non-mito	0.0707574	non-mito	-0.493816	Non-Mito	0.0234	No mitochondrial presequence	0
non-mito_OS11T0127600-01	Non-Mito	non-mito	0.0704755	non-mito	-0.765777	Non-Mito	0.0279	No mitochondrial presequence	0
non-mito_GRMZM2G025812_P01	Non-Mito	non-mito	0.0702632	non-mito	-0.71233	Non-Mito	0.0027	No mitochondrial presequence	0
non-mito_Traes_2AS_FA50A29DB.2	Non-Mito	non-mito	0.0702188	non-mito	-1.16635	Non-Mito	0.021	No mitochondrial presequence	0
non-mito_GRMZM2G106133_P01	Non-Mito	non-mito	0.0699681	non-mito	-0.684184	Non-Mito	0.0612	No mitochondrial presequence	0
non-mito_OS06T0507200-01	Non-Mito	non-mito	0.0697275	non-mito	-0.753797	Non-Mito	0.0914	No mitochondrial presequence	0
non-mito_OS11T0235200-01	Non-Mito	non-mito	0.0695142	non-mito	-1.48827	Non-Mito	0.023	No mitochondrial presequence	0
non-mito_OS05T0128400-01	Non-Mito	non-mito	0.0695069	non-mito	-1.04911	Non-Mito	0.0025	No mitochondrial presequence	0
non-mito_GRMZM2G041127_P03	Non-Mito	non-mito	0.0693629	non-mito	-0.28661	Non-Mito	0.3172	No mitochondrial presequence	0
non-mito_GRMZM2G041127_P04	Non-Mito	non-mito	0.0693629	non-mito	-0.28661	Non-Mito	0.3172	No mitochondrial presequence	0
non-mito_OS12T0258200-01	Non-Mito	non-mito	0.069051	non-mito	-1.18348	Non-Mito	0.0025	No mitochondrial presequence	0
non-mito_sp|Q6Z156|PHR2_ORYSJ Protein PHOSPHATE STARVATION RESPONSE 2 OS=Oryza sativa subsp. japonica GN=PHR2 PE=1 SV=1	Non-Mito	non-mito	0.0689725	non-mito	-0.966758	Non-Mito	0.0464	No mitochondrial presequence	0
non-mito_sp|Q9ZVP8|NAC35_ARATH NAC domain-containing protein 35 OS=Arabidopsis thaliana GN=NAC035 PE=1 SV=2	Non-Mito	non-mito	0.0688504	non-mito	-1.23479	Non-Mito	0.0842	No mitochondrial presequence	0
non-mito_OS12T0479400-02	Non-Mito	non-mito	0.0687102	non-mito	-1.92472	Non-Mito	0.0027	No mitochondrial presequence	0
non-mito_sp|B9FXT3|UDT1_ORYSJ Transcription factor UDT1 OS=Oryza sativa subsp. japonica GN=UDT1 PE=2 SV=2	Non-Mito	non-mito	0.0686486	non-mito	-0.55084	Non-Mito	0.0402	No mitochondrial presequence	0
non-mito_GRMZM2G174807_P01	Non-Mito	non-mito	0.0685397	non-mito	-0.973792	Non-Mito	0.0625	No mitochondrial presequence	0
non-mito_OS10T0539900-01	Non-Mito	non-mito	0.0684253	non-mito	-0.272367	Non-Mito	0.0401	No mitochondrial presequence	0
non-mito_Traes_6DL_368E5ECD5.1	Non-Mito	non-mito	0.0683642	non-mito	-0.976126	Non-Mito	0.0601	No mitochondrial presequence	0
non-mito_OS10T0444700-01	Non-Mito	non-mito	0.0683488	non-mito	-0.877217	Non-Mito	0.0969	No mitochondrial presequence	0.004
non-mito_OS02T0649900-00	Non-Mito	non-mito	0.0680906	non-mito	-1.38945	Non-Mito	0.03	No mitochondrial presequence	0
non-mito_OS09T0292900-01	Non-Mito	non-mito	0.068007	non-mito	-0.695502	Non-Mito	0.0795	No mitochondrial presequence	0.004
non-mito_OS01T0524500-01	Non-Mito	non-mito	0.0679574	non-mito	-0.942571	Non-Mito	0.0187	No mitochondrial presequence	0.045
non-mito_GRMZM2G025812_P02	Non-Mito	non-mito	0.067623	non-mito	-0.522522	Non-Mito	0.0008	No mitochondrial presequence	0
non-mito_OS07T0498800-02	Non-Mito	non-mito	0.067516	non-mito	-0.938004	Non-Mito	0.0243	No mitochondrial presequence	0
non-mito_OS05T0226900-01	Non-Mito	non-mito	0.0674716	non-mito	-0.76136	Non-Mito	0.0927	No mitochondrial presequence	0
non-mito_sp|O04496|AED3_ARATH Aspartyl protease AED3 OS=Arabidopsis thaliana GN=AED3 PE=1 SV=1	Non-Mito	non-mito	0.0674314	non-mito	-0.687427	Non-Mito	0.212	No mitochondrial presequence	0
non-mito_sp|O22897|DUF6_ARATH DUF724 domain-containing protein 6 OS=Arabidopsis thaliana GN=DUF6 PE=2 SV=1	Non-Mito	non-mito	0.0673753	non-mito	-0.90142	Non-Mito	0.0816	No mitochondrial presequence	0
non-mito_OS03T0707600-01	Non-Mito	non-mito	0.0671594	non-mito	-1.3835	Non-Mito	0.0578	No mitochondrial presequence	0
non-mito_OS07T0232800-00	Non-Mito	non-mito	0.0669021	non-mito	-1.30827	Non-Mito	0.4326	No mitochondrial presequence	0
non-mito_MLOC_66546.1	Non-Mito	non-mito	0.0667186	non-mito	-0.765764	Non-Mito	0.0399	No mitochondrial presequence	0
non-mito_MLOC_37364.1	Non-Mito	non-mito	0.0665404	non-mito	-0.96633	Non-Mito	0.0502	No mitochondrial presequence	0
non-mito_GRMZM2G059544_P01	Non-Mito	non-mito	0.0665184	non-mito	-1.12236	Non-Mito	0.0327	No mitochondrial presequence	0
non-mito_OS06T0211200-01	Non-Mito	non-mito	0.0664346	non-mito	-0.618784	Non-Mito	0.0689	No mitochondrial presequence	0
non-mito_sp|Q9SNB6|RDUF1_ARATH E3 ubiquitin-protein ligase RDUF1 OS=Arabidopsis thaliana GN=RDUF1 PE=1 SV=1	Non-Mito	non-mito	0.0664332	non-mito	-0.937393	Non-Mito	0.3609	No mitochondrial presequence	0.013
non-mito_sp|Q9LIA6|PBRP2_ARATH Plant-specific TFIIB-related protein 2 OS=Arabidopsis thaliana GN=PBRP2 PE=2 SV=1	Non-Mito	non-mito	0.0663075	non-mito	-0.331074	Non-Mito	0.0444	No mitochondrial presequence	0
non-mito_OS02T0643200-01	Non-Mito	non-mito	0.066266	non-mito	-1.78034	Non-Mito	0.0361	No mitochondrial presequence	0
non-mito_OS12T0641400-01	Non-Mito	non-mito	0.066201	non-mito	-1.48504	Non-Mito	0.6964	No mitochondrial presequence	0.087
non-mito_OS02T0649300-01	Non-Mito	non-mito	0.0661922	non-mito	-0.488829	Non-Mito	0.0025	No mitochondrial presequence	0
non-mito_OS06T0662200-01	Non-Mito	non-mito	0.06613	non-mito	-0.981318	Non-Mito	0.0983	No mitochondrial presequence	0
non-mito_OS09T0446200-01	Non-Mito	non-mito	0.066058	non-mito	-1.13072	Non-Mito	0.2889	No mitochondrial presequence	0.007
non-mito_OS04T0671900-01	Non-Mito	non-mito	0.0659956	non-mito	-1.50333	Non-Mito	0.0041	No mitochondrial presequence	0
non-mito_OS02T0766700-01	Non-Mito	non-mito	0.0659799	non-mito	-1.15371	Non-Mito	0.018	No mitochondrial presequence	0
non-mito_OS07T0596300-01	Non-Mito	non-mito	0.065853	non-mito	-0.00960845	Non-Mito	0.677	No mitochondrial presequence	0.004
non-mito_sp|Q94CL7|PHR1_ARATH Protein PHOSPHATE STARVATION RESPONSE 1 OS=Arabidopsis thaliana GN=PHR1 PE=1 SV=1	Non-Mito	non-mito	0.0656068	non-mito	-1.14207	Mito	0.828	No mitochondrial presequence	0.014
non-mito_GRMZM2G177974_P01	Non-Mito	non-mito	0.0655892	non-mito	-1.29236	Non-Mito	0.2762	No mitochondrial presequence	0.005
non-mito_sp|Q9LEW3|AED1_ARATH Aspartyl protease AED1 OS=Arabidopsis thaliana GN=AED1 PE=2 SV=1	Non-Mito	non-mito	0.0654645	non-mito	-1.09617	Non-Mito	0.393	No mitochondrial presequence	0.055
non-mito_OS02T0229400-01	Non-Mito	non-mito	0.0654615	non-mito	-0.223911	Non-Mito	0.0615	No mitochondrial presequence	0
non-mito_OS03T0667500-01	Non-Mito	non-mito	0.0654113	non-mito	-1.26645	Non-Mito	0.2305	No mitochondrial presequence	0
non-mito_sp|O65683|BZP11_ARATH bZIP transcription factor 11 OS=Arabidopsis thaliana GN=BZIP11 PE=1 SV=1	Non-Mito	non-mito	0.0651621	non-mito	-1.10699	Non-Mito	0.0247	No mitochondrial presequence	0
non-mito_OS01T0917400-01	Non-Mito	non-mito	0.0651429	non-mito	-1.25283	Non-Mito	0.2803	No mitochondrial presequence	0
non-mito_GRMZM2G060485_P01	Non-Mito	non-mito	0.0650862	non-mito	-0.768463	Non-Mito	0.0374	No mitochondrial presequence	0
non-mito_OS04T0307200-01	Non-Mito	non-mito	0.0650774	non-mito	-1.09465	Non-Mito	0.005	No mitochondrial presequence	0.003
non-mito_OS05T0539700-01	Non-Mito	non-mito	0.0650317	non-mito	-1.63767	Non-Mito	0.0445	No mitochondrial presequence	0
non-mito_GRMZM2G015534_P01	Non-Mito	non-mito	0.0649171	non-mito	-0.948221	Non-Mito	0.0043	No mitochondrial presequence	0
non-mito_OS03T0764100-01	Non-Mito	non-mito	0.0648811	non-mito	-0.907499	Non-Mito	0.0177	No mitochondrial presequence	0
non-mito_OS02T0685200-01	Non-Mito	non-mito	0.0647837	non-mito	-1.67545	Non-Mito	0.003	No mitochondrial presequence	0
non-mito_OS09T0470500-01	Non-Mito	non-mito	0.0647537	non-mito	-0.410936	Non-Mito	0.1191	No mitochondrial presequence	0
non-mito_OS12T0277400-01	Non-Mito	non-mito	0.0646891	non-mito	-0.900648	Non-Mito	0.018	No mitochondrial presequence	0
non-mito_OS02T0703600-01	Non-Mito	non-mito	0.0646714	non-mito	-0.535393	Non-Mito	0.0809	No mitochondrial presequence	0.045
non-mito_OS07T0583700-01	Non-Mito	non-mito	0.064643	non-mito	-1.62005	Non-Mito	0.0073	No mitochondrial presequence	0
non-mito_GRMZM2G107867_P04	Non-Mito	non-mito	0.0645867	non-mito	-0.494316	Non-Mito	0.4964	No mitochondrial presequence	0.027
non-mito_OS09T0431200-01	Non-Mito	non-mito	0.064013	non-mito	-1.17768	Non-Mito	0.0526	No mitochondrial presequence	0
non-mito_GRMZM2G104925_P01	Non-Mito	non-mito	0.0640114	non-mito	-0.563946	Non-Mito	0.7045	No mitochondrial presequence	0
non-mito_GRMZM5G836190_P02	Non-Mito	non-mito	0.0639263	non-mito	-0.640765	Non-Mito	0.0403	No mitochondrial presequence	0
non-mito_OS06T0531600-01	Non-Mito	non-mito	0.0639017	non-mito	-1.35406	Non-Mito	0.4676	No mitochondrial presequence	0.022
non-mito_sp|Q9C7S6|WSCP_ARATH Cysteine protease inhibitor WSCP OS=Arabidopsis thaliana GN=WSCP PE=1 SV=1	Non-Mito	non-mito	0.0638949	non-mito	-0.920733	Non-Mito	0.0198	No mitochondrial presequence	0
non-mito_sp|Q9C7S6|WSCP_ARATH Cysteine protease inhibitor WSCP OS=Arabidopsis thaliana GN=WSCP PE=1 SV=1	Non-Mito	non-mito	0.0638949	non-mito	-0.920733	Non-Mito	0.0198	No mitochondrial presequence	0
non-mito_OS05T0472700-01	Non-Mito	non-mito	0.0638292	non-mito	-1.40994	Non-Mito	0.3166	No mitochondrial presequence	0
non-mito_OS11T0199200-01	Non-Mito	non-mito	0.0637217	non-mito	-0.78893	Non-Mito	0.3866	No mitochondrial presequence	0.003
non-mito_OS11T0569733-00	Non-Mito	non-mito	0.0636717	non-mito	-0.947406	Non-Mito	0.2188	No mitochondrial presequence	0
non-mito_GRMZM5G836190_P01	Non-Mito	non-mito	0.0635695	non-mito	-0.676045	Non-Mito	0.0398	No mitochondrial presequence	0
Note:
1. "Mito" and "Non-Mito" represent mitochondrial and non-mitochondrial proteins respectively where applicable.
2. Cells marked in red represent plant proteins that are predicted to be localized in mitochondria by different tools.
3. For MitoProt II, since the web-server only provides a prediction score, we choose a prediction score cutoff of 0.8 to label the prediction class.
4. For other tools (TargetP, Predotar, YLoc, and LOCALIZER), since the exactly same testing set was used, we referred to the performance reported by the LOCALIZER paper.
